# Supplementary material for: The effect of mildly stimulated cycle versus artificial cycle on pregnancy outcomes in overweight/obese women with PCOS prior to frozen embryo transfer: a retrospective cohort study
Source: BMC Pregnancy Childbirth. 2022 May 7;22:394. doi: 10.1186/s12884-022-04728-6 (PMC9080216; doi:10.1186/s12884-022-04728-6)
Supplement: Supplementary file 1 — Additional file 1. [file 12884_2022_4728_MOESM1_ESM.xlsx]

## Sheet: mSTC data
Medical record number	Age of woman (years)	Infertility duration(years)	BMI(kg/m2)	basal FSH (mIU/mL)	basal LH (mIU/mL)	Type of infertility	Laboratory insemination	Ovulation induction regimen	Gn days (days)	Total Gn (mIU/mL)	Number of eggs obtained	Total number of frozen embryos	Endometrium thickness prior to FET (mm)	Number of embryos transferred	Embryos stages	Embryo grades（Ⅰ）	Embryo grades（Ⅱ）	Positive pregnancy	Clinical pregnancy	Number of intrauterine gestational sac	pregnancy outcome	ET before FET
3701320006619	32	1	26.8	15.73	7.13	Secondary infertility	ICSI	Antagonist regimen	10	2400	19	6	10.7	2	Day 3 embryos	0	2	(+)	Clinical pregnancy	1	singleton	NO
3701320004926	31	1	27.8	10.45	12.55	Primary infertility	IVF	Antagonist regimen	11	2075	38	6	10	1	Day 5 embryos	0	1	(-)	Not pregnant		Not pregnant	NO
3701320006573	27	1	30.1	9.86	5.93	Primary infertility	ICSI	Antagonist regimen	9	1625	32	10	10	2	Day 3 embryos	1	1	(+)	Clinical pregnancy	2	twins	NO
3701320003994	34	2	30	9.73	25.52	Primary infertility	IVF	Agonist regimen	18	5025	14	7	10.6	2	Day 3 embryos	1	1	(+)	Clinical pregnancy	1	singleton	YES
3701320003994	34	2	30	9.73	25.52	Secondary infertility	IVF	Agonist regimen	18	5025	14	7	9.4	2	Day 3 embryos	1	1	(-)	Not pregnant		Not pregnant	YES
3701320005588	27	4	25.3	9.61	12.32	Primary infertility	IVF	Agonist regimen	12	2325	14	6	12	2	Day 3 embryos	0	2	(+)	Clinical pregnancy	1	Miscarriage	YES
3701320001379	30	1	25	9.46	11.24	Primary infertility	IVF	Agonist regimen	10	1450	20	8	8.6	2	Day 3 embryos	0	2	(-)	Not pregnant		Not pregnant	NO
3701320006862	26	3	27.9	9.44	16.31	Primary infertility	ICSI	Agonist regimen	10	2000	5	2	9.7	2	Day 3 embryos	1	1	(+)	Clinical pregnancy	1	singleton	YES
3701320002887	32	6	29.1	9.33	12.23	Primary infertility	IVF	Agonist regimen	12	3525	7	4	8	2	Day 3 embryos	1	1	(+)	Clinical pregnancy	1	singleton	YES
3701320006334	30	2	25.9	8.89	9.31	Primary infertility	ICSI	Antagonist regimen	8	1550	21	10	12.2	2	Day 3 embryos	1	1	(+)	Clinical pregnancy	1	Miscarriage	NO
3701320005382	34	9	29.4	8.79	17.05	Primary infertility	ICSI	Agonist regimen	17	6425	15	6	10.1	2	Day 3 embryos	1	1	(+)	Clinical pregnancy	2	twins	YES
3701320005620	30	5	29.7	8.77	9.07	Secondary infertility	IVF	Agonist regimen	14	2725	24	3	11.6	2	Day 3 embryos	0	2	(-)	Not pregnant		Not pregnant	NO
3701320004599	31	9	24.3	8.76	14.58	Primary infertility	ICSI	Antagonist regimen	11	1950	26	8	9.2	2	Day 3 embryos	0	2	(-)	Not pregnant		Not pregnant	NO
3701320006600	32	3	24.4	8.73	10.08	Primary infertility	IVF	Agonist regimen	11	1650	20	10	7.9	1	Day 5 embryos	1	0	(-)	Not pregnant		Not pregnant	NO
3701320004799	28	5	24.4	8.73	5.61	Primary infertility	IVF	Agonist regimen	13	2550	16	12	12.1	2	Day 3 embryos	0	2	(+)	Clinical pregnancy	1	singleton	NO
3701320004417	35	11	25.8	8.67	5.19	Primary infertility	IVF	Agonist regimen	10	2775	7	4	10.2	2	Day 3 embryos	1	1	(+)	Clinical pregnancy	1	Miscarriage	YES
3701320003834	27	4	25.3	8.6	10.2	Secondary infertility	IVF	Agonist regimen	13	2512.5	23	10	8	2	Day 3 embryos	1	1	(+)	Clinical pregnancy	1	singleton	NO
3701320007428	28	1	24.5	8.58	11.85	Secondary infertility	IVF	Antagonist regimen	10	1900	27	8	9	2	Day 3 embryos	0	2	(+)	Clinical pregnancy	1	singleton	NO
3701320001524	39	6	32.5	8.36	16.45	Secondary infertility	IVF	Agonist regimen	12	2400	11	2	9.8	2	Day 3 embryos	1	1	(+)	Clinical pregnancy	1	singleton	YES
3701320006918	31	2	31.8	8.3	9.99	Primary infertility	IVF	Agonist regimen	14	3075	26	8	8.8	2	Day 3 embryos	0	2	(-)	Not pregnant		Not pregnant	NO
3701320006041	31	2	27.7	8.23	10.71	Primary infertility	IVF	Agonist regimen	15	2025	16	8	10.8	2	Day 3 embryos	1	1	(-)	Not pregnant		Not pregnant	NO
3701320007288	39	4	28.7	8.19	4.94	Secondary infertility	IVF	Antagonist regimen	13	2850	14	5	9.5	1	Day 5 embryos	1	0	(+)	Not pregnant		Not pregnant	YES
3701320007288	39	4	28.7	8.19	4.94	Secondary infertility	IVF	Antagonist regimen	13	2850	14	5	9.5	1	Day 5 embryos	1	0	(-)	Not pregnant		Not pregnant	YES
3701320005434	30	3	30.6	8.05	11.73	Secondary infertility	IVF	Agonist regimen	12	3075	26	7	12.5	2	Day 3 embryos	0	2	(-)	Not pregnant		Not pregnant	NO
3701320006586	29	1	26.7	7.98	3.89	Secondary infertility	IVF	Antagonist regimen	10	2000	32	8	8.5	1	Day 5 embryos	0	1	(+)	Clinical pregnancy	1	singleton	NO
3701320006586	29	1	28.7	7.98	3.89	Secondary infertility	IVF	Antagonist regimen	10	2000	32	8	8.5	1	Day 5 embryos	1	0	(+)	Clinical pregnancy	1	singleton	NO
3701320003664	30	2	26.9	7.95	9.63	Primary infertility	IVF	Agonist regimen	12	2100	28	11	9.2	2	Day 3 embryos	1	1	(+)	Clinical pregnancy	1	singleton	NO
3701320003664	29	7	26.9	7.95	9.63	Secondary infertility	IVF	Agonist regimen	12	2100	28	11	8.2	2	Day 3 embryos	1	1	(+)	Clinical pregnancy	1	singleton	NO
3701320007551	38	7	28.1	7.89	3.03	Primary infertility	IVF	Agonist regimen	10	2500	24	8	13.1	2	Day 3 embryos	1	1	(+)	Clinical pregnancy	1	singleton	NO
3701320004683	37	2	27.3	7.87	9.42	Secondary infertility	IVF	Agonist regimen	11	6000	15	4	9.9	2	Day 3 embryos	1	1	(+)	Clinical pregnancy	1	singleton	YES
3701320007214	35	5	30.2	7.84	5.03	Secondary infertility	IVF	Antagonist regimen	9	1950	21	10	8.7	2	Day 3 embryos	1	1	(+)	Clinical pregnancy	1	singleton	NO
3701320005155	39	1	31.6	7.8	5.89	Secondary infertility	ICSI	Agonist regimen	12	2700	9	2	8.4	2	Day 3 embryos	1	1	(-)	Not pregnant		Not pregnant	YES
3701320003628	28	3	25.9	7.74	8.37	Primary infertility	ICSI	Antagonist regimen	9	1500	13	6	11.2	2	Day 3 embryos	0	2	(-)	Not pregnant		Not pregnant	YES
3701320006573	26	1	30.1	7.73	9.42	Primary infertility	ICSI	Antagonist regimen	9	1625	32	10	11.4	2	Day 3 embryos	1	1	(-)	Not pregnant		Not pregnant	NO
3701320006276	31	3	25.8	7.7	4.26	Primary infertility	IVF	Agonist regimen	10	2100	25	4	12.5	2	Day 3 embryos	1	1	(-)	Not pregnant		Not pregnant	NO
3701320005480	27	5	29.2	7.59	10.83	Primary infertility	IVF	Agonist regimen	13	2900	31	8	12.6	2	Day 3 embryos	1	1	(+)	Clinical pregnancy	2	twins	NO
3701320006961	27	4	25.1	7.57	16.05	Primary infertility	IVF	Agonist regimen	14	2625	22	6	7.5	2	Day 3 embryos	1	1	(-)	Not pregnant		Not pregnant	NO
3701320005624	27	3	31.5	7.56	11.48	Primary infertility	IVF	Agonist regimen	26	6712.5	16	8	9.9	2	Day 3 embryos	1	1	(+)	Clinical pregnancy	2	twins	NO
3701320005624	27	3	31.5	7.56	11.48	Secondary infertility	IVF	Agonist regimen	26	6712.5	16	8	9.9	2	Day 3 embryos	0	2	(+)	Clinical pregnancy	1	singleton	NO
3701320002396	34	7	25.5	7.5	9.53	Primary infertility	IVF	Agonist regimen	17	4672.5	27	12	8.3	2	Day 3 embryos	1	1	(+)	Clinical pregnancy	2	twins	NO
3701320007171	35	1	25.9	7.48	26.88	Secondary infertility	IVF	Antagonist regimen	11	2300	21	4	14	1	Day 5 embryos	0	1	(-)	Not pregnant		Not pregnant	NO
3701320007085	27	3	27.3	7.46	4.12	Secondary infertility	IVF	Agonist regimen	15	4050	12	4	9.2	2	Day 3 embryos	1	1	(-)	Not pregnant		Not pregnant	YES
3701320001628	33	1	26.6	7.36	12.6	Primary infertility	IVF	Agonist regimen	9	1475	30	7	9.7	2	Day 3 embryos	0	2	(-)	Not pregnant		Not pregnant	NO
3701320006501	28	1	24.8	7.2	13.88	Primary infertility	IVF	Antagonist regimen	8	1512.5	15	7	11.2	1	Day 5 embryos	0	1	(-)	Not pregnant		Not pregnant	NO
3701320003228	29	3	24.5	7.19	6.66	Primary infertility	ICSI	Agonist regimen	13	3262.5	18	4	12.3	2	Day 3 embryos	1	1	(+)	Clinical pregnancy	1	singleton	NO
3701320006997	36	1	26.6	7.18	6.02	Secondary infertility	IVF	Antagonist regimen	9	2025	21	5	6.3	2	Day 3 embryos	1	1	(-)	Not pregnant		Not pregnant	NO
3701320006545	29	3	26.8	7.18	11.46	Primary infertility	IVF	Antagonist regimen	9	1700	31	8	16.6	1	Day 5 embryos	0	1	(-)	Not pregnant		Not pregnant	NO
3701320007085	27	3	27.3	7.18	3.77	Secondary infertility	IVF	Agonist regimen	15	4050	12	4	9.2	2	Day 3 embryos	0	2	(-)	Not pregnant		Not pregnant	YES
3701320006123	30	3	27.9	7.15	2.99	Primary infertility	IVF	Agonist regimen	24	3600	18	5	10.4	2	Day 3 embryos	1	1	(+)	Clinical pregnancy	1	singleton	NO
3701320007171	35	1	25.9	7.12	14.64	Secondary infertility	IVF	Antagonist regimen	10	1825	18	4	14	1	Day 3 embryos	0	1	(-)	Not pregnant		Not pregnant	NO
3701320004534	26	3	26.8	7.1	9.79	Secondary infertility	IVF	Agonist regimen	12	2015	21	7	11.2	2	Day 3 embryos	1	1	(+)	Clinical pregnancy	2	twins	NO
3701320004534	25	3	25.4	7.1	9.79	Secondary infertility	IVF	Agonist regimen	12	2015	21	7	8.5	2	Day 3 embryos	0	2	(-)	Not pregnant		Not pregnant	NO
3701320007252	31	4	28.5	7.07	6.64	Primary infertility	IVF	Antagonist regimen	8	1750	40	10	9.7	2	Day 3 embryos	1	1	(-)	Not pregnant		Not pregnant	NO
3701320007096	31	5	25	7.06	5.23	Primary infertility	ICSI	Antagonist regimen	12	2137.5	16	3	11.4	2	Day 3 embryos	0	2	(-)	Not pregnant		Not pregnant	NO
3701320006176	29	3	24.6	7.05	8.96	Secondary infertility	IVF	Antagonist regimen	9	1500	28	6	10.3	2	Day 3 embryos	0	2	(+)	Clinical pregnancy	1	singleton	NO
3701320005453	30	3	25.7	6.99	5.04	Secondary infertility	IVF	Agonist regimen	12	2550	15	8	10.8	2	Day 3 embryos	1	1	(-)	Not pregnant		Not pregnant	YES
3701320007042	29	2	26.5	6.96	7.76	Primary infertility	ICSI	Agonist regimen	9	2475	16	6	7	2	Day 3 embryos	1	1	(+)	Clinical pregnancy	2	twins	NO
3701320005697	39	2	25.5	6.92	6.03	Secondary infertility	IVF	Antagonist regimen	8	1350	12	4	8.8	2	Day 3 embryos	1	1	(+)	Clinical pregnancy	1	singleton	YES
3701320002893	35	5	25.9	6.86	7.75	Secondary infertility	IVF	Agonist regimen	14	3025	27	10	13.5	2	Day 3 embryos	1	1	(+)	Clinical pregnancy	1	singleton	NO
3701320002893	33	2	27.6	6.86	7.75	Secondary infertility	IVF	Agonist regimen	14	2700	35	10	11	1	Day 5 embryos	1	0	(+)	Clinical pregnancy	1	singleton	NO
3701320005192	24	2	25.9	6.86	10.72	Secondary infertility	IVF	Agonist regimen	11	1800	17	10	8.4	2	Day 3 embryos	0	2	(+)	Clinical pregnancy	1	singleton	NO
3701320001198	35	3	24.8	6.84	7.56	Secondary infertility	IVF	Agonist regimen	12	2300	22	13	10.2	2	Day 3 embryos	0	2	(-)	Not pregnant		Not pregnant	NO
3701320003289	32	2	26.9	6.82	7.23	Secondary infertility	IVF	Agonist regimen	10	1575	29	11	13	2	Day 3 embryos	1	1	(-)	Not pregnant		Not pregnant	NO
3701320003501	31	3	24.5	6.82	8.06	Secondary infertility	IVF	Agonist regimen	12	1912.5	35	11	11.5	2	Day 3 embryos	1	1	(+)	Clinical pregnancy	2	twins	NO
3701320005407	30	1	25.7	6.78	7.25	Primary infertility	IVF	Agonist regimen	12	2400	34	10	11.1	2	Day 3 embryos	1	1	(+)	Clinical pregnancy	1	singleton	NO
3701320007033	29	3	25	6.76	3.11	Primary infertility	IVF	Agonist regimen	9	1687.5	20	5	9.4	1	Day 5 embryos	0	1	(+)	Clinical pregnancy	1	singleton	NO
3701320005037	28	9	27.7	6.75	8.23	Primary infertility	IVF	Agonist regimen	10	1500	23	7	10	2	Day 3 embryos	1	1	(-)	Not pregnant		Not pregnant	NO
3701320007095	24	2	26.7	6.71	17.59	Secondary infertility	ICSI	Antagonist regimen	9	1650	21	5	9.8	2	Day 3 embryos	1	1	(+)	Clinical pregnancy	2	twins	NO
3701320007154	28	4	25.1	6.59	3.02	Primary infertility	IVF	Antagonist regimen	11	1650	11	6	6	2	Day 3 embryos	1	1	(-)	Not pregnant		Not pregnant	YES
3701320004273	27	2	27.2	6.59	9.4	Primary infertility	IVF	Agonist regimen	12	2850	18	10	11.4	2	Day 3 embryos	1	1	(+)	Clinical pregnancy	1	singleton	NO
3701320003331	29	1	27.8	6.51	8.65	Secondary infertility	IVF	Agonist regimen	13	2100	26	8	9.3	2	Day 3 embryos	0	2	(+)	Clinical pregnancy	1	singleton	NO
3701320005253	32	3	28.5	6.49	9.37	Secondary infertility	IVF	Agonist regimen	19	2575	13	8	11.8	2	Day 3 embryos	0	2	(-)	Not pregnant		Not pregnant	YES
3701320003839	33	1	24.7	6.45	8.31	Secondary infertility	IVF	Agonist regimen	13	2275	20	6	8.6	2	Day 3 embryos	1	1	(-)	Not pregnant		Not pregnant	NO
3701320007068	32	2	28.7	6.39	5.41	Primary infertility	IVF	Antagonist regimen	9	1537.5	30	5	10.3	2	Day 3 embryos	1	1	(-)	Not pregnant		Not pregnant	NO
3701320007068	32	2	24.8	6.39	5.41	Primary infertility	IVF	Antagonist regimen	9	1537.5	30	5	10.3	2	Day 3 embryos	0	2	(-)	Not pregnant		Not pregnant	NO
3701320003839	34	1	24.7	6.35	8.31	Secondary infertility	IVF	Agonist regimen	13	2275	20	6	10	2	Day 3 embryos	1	1	(+)	Clinical pregnancy	1	singleton	NO
3701320007032	30	1	26.8	6.35	3.4	Secondary infertility	IVF	Agonist regimen	10	2250	31	10	6.4	1	Day 5 embryos	0	1	(-)	Not pregnant		Not pregnant	NO
3701320001779	30	3	32.7	6.35	8.03	Secondary infertility	IVF	Antagonist regimen	11	2112.5	15	9	7.1	1	Day 5 embryos	0	1	(+)	Clinical pregnancy	1	singleton	NO
3701320003993	31	2	29.1	6.34	5.65	Primary infertility	ICSI	Antagonist regimen	12	3150	5	4	7	2	Day 3 embryos	1	1	(-)	Not pregnant		Not pregnant	YES
3701320003993	31	2	29.1	6.34	5.65	Primary infertility	ICSI	Agonist regimen	12	3150	5	4	7	2	Day 3 embryos	1	1	(-)	Not pregnant		Not pregnant	YES
3701320003993	30	2	29.1	6.34	5.65	Primary infertility	ICSI	Agonist regimen	16	4575	11	8	7.9	2	Day 3 embryos	1	1	(-)	Not pregnant		Not pregnant	YES
3701320003993	30	2	29.1	6.34	5.65	Primary infertility	ICSI	Agonist regimen	16	4575	11	8	8.3	2	Day 3 embryos	1	1	(+)	Clinical pregnancy	1	singleton	YES
3701320003993	29	2	29.1	6.34	5.65	Primary infertility	ICSI	Agonist regimen	16	4575	11	8	8.5	2	Day 3 embryos	1	1	(-)	Not pregnant		Not pregnant	YES
3701320006433	38	1	31.1	6.26	11.99	Primary infertility	IVF	Antagonist regimen	9	1800	32	8	7.1	2	Day 3 embryos	1	1	(+)	Clinical pregnancy	1	singleton	NO
3701320006065	29	2	25.6	6.24	8.78	Primary infertility	IVF	Agonist regimen	13	1762.5	6	3	9.4	2	Day 3 embryos	1	1	(+)	Clinical pregnancy	1	Ectopic pregnancy	YES
3701320006229	33	2	29.9	6.23	8.25	Secondary infertility	IVF	Antagonist regimen	8	1350	26	6	11.4	2	Day 3 embryos	1	1	(+)	Clinical pregnancy	2	Miscarriage	NO
3701320007083	24	1	29	6.23	6.91	Secondary infertility	IVF	Antagonist regimen	9	1575	18	5	14	2	Day 3 embryos	0	2	(+)	Clinical pregnancy	1	singleton	NO
3701320005342	27	3	28.8	6.2	8.62	Primary infertility	IVF	Agonist regimen	13	3450	30	10	12.2	2	Day 3 embryos	1	1	(+)	Clinical pregnancy	1	singleton	NO
3701320006085	30	1	24.3	6.18	27.14	Secondary infertility	IVF	Antagonist regimen	11	1800	29	10	9.7	2	Day 3 embryos	1	1	(-)	Not pregnant		Not pregnant	NO
3701320005351	30	3	26.3	6.11	17.5	Primary infertility	IVF	Antagonist regimen	7	1575	15	2	12	2	Day 3 embryos	1	1	(+)	Clinical pregnancy	1	singleton	YES
3701320006617	33	1	27.9	6.08	3.63	Secondary infertility	IVF	Antagonist regimen	10	2250	10	4	12	2	Day 3 embryos	1	1	(-)	Not pregnant		Not pregnant	YES
3701320006501	28	1	24.8	6.08	4.88	Secondary infertility	IVF	Antagonist regimen	8	1512.5	15	7	11.2	1	Day 3 embryos	0	1	(-)	Not pregnant		Not pregnant	YES
3701320005123	25	1	28.1	6.07	10.69	Primary infertility	IVF	Agonist regimen	10	1800	28	10	8.5	2	Day 3 embryos	0	2	(+)	Clinical pregnancy	1	Ectopic pregnancy	NO
3701320001892	31	2	27.8	6.05	14.69	Secondary infertility	IVF	Agonist regimen	14	1950	25	13	9.4	2	Day 3 embryos	1	1	(+)	Clinical pregnancy	1	singleton	NO
3701320005965	33	5	25	6	7.65	Primary infertility	IVF	Agonist regimen	11	2475	26	8	9	2	Day 3 embryos	1	1	(-)	Not pregnant		Not pregnant	NO
3701320003283	26	3	29.2	5.99	3.84	Primary infertility	IVF	Agonist regimen	14	2625	26	8	10	2	Day 3 embryos	1	1	(+)	Clinical pregnancy	1	singleton	NO
3701320007040	27	2	25	5.98	3.64	Primary infertility	IVF	Antagonist regimen	11	2025	52	9	10.7	2	Day 3 embryos	0	2	(-)	Not pregnant		Not pregnant	NO
3701320007298	27	2	26.4	5.96	11.03	Primary infertility	IVF	Antagonist regimen	9	2025	31	10	7.7	2	Day 3 embryos	1	1	(+)	Clinical pregnancy	1	Miscarriage	NO
3701320007298	27	2	26.4	5.96	11.03	Primary infertility	IVF	Antagonist regimen	9	2025	31	10	7.7	2	Day 3 embryos	1	1	(+)	Clinical pregnancy	2	twins	NO
3701320001040	32	2	25.7	5.94	9.56	Primary infertility	IVF	Agonist regimen	11	1650	24	11	10.8	2	Day 3 embryos	0	2	(-)	Not pregnant		Not pregnant	NO
3701320004326	28	4	24.7	5.93	3.4	Primary infertility	ICSI	Agonist regimen	12	2625	34	5	9.6	1	Day 5 embryos	1	0	(+)	Clinical pregnancy	1	singleton	NO
3701320005379	30	2	24.8	5.92	7.15	Secondary infertility	IVF	Agonist regimen	9	1625	24	3	6.9	1	Day 5 embryos	0	1	(-)	Not pregnant		Not pregnant	NO
3701320003326	31	3	28.8	5.9	4.37	Secondary infertility	IVF	Agonist regimen	13	1762.5	20	9	7.4	2	Day 3 embryos	1	1	(-)	Not pregnant		Not pregnant	NO
3701320004072	28	2	28.3	5.87	9.6	Primary infertility	ICSI	Agonist regimen	14	3412.5	20	8	12.8	2	Day 3 embryos	0	2	(+)	Clinical pregnancy	1	singleton	NO
3701320004585	26	2	29	5.85	21.49	Secondary infertility	IVF	Agonist regimen	11	2475	20	4	8.4	2	Day 3 embryos	0	2	(+)	Clinical pregnancy	1	singleton	NO
3701320003740	32	6	27.6	5.8	3.52	Secondary infertility	IVF	Agonist regimen	10	1500	19	6	11	2	Day 3 embryos	1	1	(+)	Clinical pregnancy	1	singleton	NO
3701320006591	32	6	27.6	5.8	3.52	Secondary infertility	IVF	Agonist regimen	10	1500	9	6	11	2	Day 3 embryos	1	1	(+)	Clinical pregnancy	1	singleton	YES
3701320006594	26	1	28.4	5.8	5.7	Secondary infertility	IVF	Antagonist regimen	10	1575	28	10	9.1	2	Day 3 embryos	1	1	(-)	Not pregnant		Not pregnant	NO
3701320006594	26	1	25.9	5.8	5.7	Primary infertility	IVF	Antagonist regimen	10	1575	28	10	9.1	2	Day 3 embryos	0	2	(-)	Not pregnant		Not pregnant	NO
3701320003289	32	2	26.9	5.79	4.58	Secondary infertility	IVF	Agonist regimen	10	1575	29	11	12.3	2	Day 3 embryos	0	2	(-)	Not pregnant		Not pregnant	NO
3701320007615	22	2	31.1	5.76	4.15	Secondary infertility	IVF	Antagonist regimen	11	2625	23	8	10.9	2	Day 3 embryos	1	1	(+)	Not pregnant		Not pregnant	NO
3701320006887	30	3	25.3	5.7	12.74	Primary infertility	IVF	Antagonist regimen	9	1350	17	6	11	2	Day 3 embryos	1	1	(+)	Not pregnant		Not pregnant	NO
3701320006048	34	6	25	5.69	3.3	Secondary infertility	IVF	Agonist regimen	15	1525	38	10	10.2	2	Day 3 embryos	1	1	(+)	Clinical pregnancy	1	singleton	NO
3701320005679	30	2	28.9	5.68	6.02	Primary infertility	IVF	Agonist regimen	10	1625	40	6	14	2	Day 3 embryos	0	2	(-)	Not pregnant		Not pregnant	NO
3701320002065	27	6	29.8	5.65	4.93	Secondary infertility	IVF	Agonist regimen	11	2100	19	12	9.3	2	Day 3 embryos	0	2	(+)	Clinical pregnancy	1	singleton	NO
3701320003332	36	7	26.3	5.6	8.56	Secondary infertility	ICSI	Agonist regimen	11	3200	18	4	8.6	2	Day 3 embryos	1	1	(+)	Clinical pregnancy	1	singleton	NO
3701320006549	27	3	26.9	5.6	4.21	Secondary infertility	IVF	Antagonist regimen	7	1275	13	4	11.1	2	Day 3 embryos	0	2	(-)	Not pregnant		Not pregnant	YES
3701320003067	26	4	25.8	5.6	11.2	Secondary infertility	ICSI	Agonist regimen	11	1987.5	31	11	8.7	2	Day 3 embryos	0	2	(+)	Clinical pregnancy	1	singleton	NO
3701320003257	32	2	25.5	5.57	7.83	Secondary infertility	IVF	Agonist regimen	10	1625	40	6	11.5	2	Day 3 embryos	1	1	(+)	Not pregnant		Not pregnant	NO
3701320003493	30	2	27.9	5.56	18.77	Primary infertility	ICSI	Agonist regimen	11	1425	49	13	9.3	2	Day 3 embryos	1	1	(+)	Clinical pregnancy	1	singleton	NO
3701320003493	30	2	25.7	5.56	18.77	Secondary infertility	ICSI	Agonist regimen	11	1425	49	11	10	2	Day 3 embryos	1	1	(+)	Clinical pregnancy	1	singleton	NO
3701320003740	37	2	27.3	5.53	3.91	Primary infertility	IVF	Agonist regimen	14	3825	21	6	12.4	2	Day 3 embryos	1	1	(+)	Clinical pregnancy	1	singleton	NO
3701320003493	26	2	26.9	5.5	9.66	Primary infertility	ICSI	Agonist regimen	11	1425	49	13	10.6	2	Day 3 embryos	0	2	(-)	Not pregnant		Not pregnant	NO
3701320002893	35	5	27.2	5.49	8.56	Secondary infertility	IVF	Agonist regimen	14	2700	27	10	13.5	2	Day 3 embryos	1	1	(+)	Clinical pregnancy	1	singleton	NO
3701320003811	33	10	28.8	5.48	10.23	Primary infertility	IVF	Agonist regimen	13	3450	21	8	12.7	2	Day 3 embryos	1	1	(+)	Clinical pregnancy	1	singleton	NO
3701320005013	28	3	24.4	5.4	9.92	Primary infertility	IVF	Agonist regimen	12	2625	7	2	7.1	2	Day 3 embryos	1	1	(+)	Clinical pregnancy	1	singleton	YES
3701320003740	24	1	25.3	5.4	6.39	Secondary infertility	IVF	Agonist regimen	12	2400	26	4	11.5	2	Day 3 embryos	1	1	(+)	Clinical pregnancy	1	singleton	NO
3701320001697	35	4	30.5	5.38	3.61	Primary infertility	IVF	Agonist regimen	11	2475	19	12	10.2	2	Day 3 embryos	1	1	(+)	Clinical pregnancy	2	twins	NO
3701320002893	33	3	28.6	5.36	7.75	Secondary infertility	IVF	Agonist regimen	14	2700	35	10	11.7	2	Day 3 embryos	1	1	(-)	Not pregnant		Not pregnant	NO
3701320003475	34	6	26.5	5.3	10.2	Secondary infertility	IVF	Agonist regimen	15	3185	24	7	9.5	1	Day 5 embryos	0	1	(+)	Clinical pregnancy	1	singleton	NO
3701320004100	32	3	29.8	5.3	1.96	Primary infertility	ICSI	Agonist regimen	14	3787.5	36	5	14	2	Day 3 embryos	0	2	(-)	Not pregnant		Not pregnant	NO
3701320006549	27	3	26.9	5.3	5	Secondary infertility	IVF	Agonist regimen	13	2925	14	6	9.7	2	Day 3 embryos	1	1	(+)	Clinical pregnancy	1	singleton	YES
3701320004803	29	1	28	5.28	7.58	Primary infertility	IVF	Agonist regimen	13	1937.5	11	6	10.6	2	Day 3 embryos	1	1	(-)	Not pregnant		Not pregnant	YES
3701320003955	28	5	25	5.24	6.24	Primary infertility	IVF	Agonist regimen	10	1875	32	2	10.2	2	Day 3 embryos	1	1	(+)	Clinical pregnancy	1	singleton	NO
3701320006664	32	3	24.5	5.23	5.3	Secondary infertility	IVF	Agonist regimen	10	2025	11	2	9	2	Day 3 embryos	1	1	(+)	Clinical pregnancy	1	singleton	YES
3701320005370	28	2	25	5.23	6.62	Primary infertility	ICSI	Agonist regimen	9	1225	40	10	10.2	2	Day 3 embryos	1	1	(+)	Clinical pregnancy	2	twins	NO
3701320005370	27	2	25	5.23	6.62	Primary infertility	ICSI	Antagonist regimen	9	1225	40	10	9.5	2	Day 3 embryos	1	1	(+)	Not pregnant		Not pregnant	NO
3701320003792	25	2	27.8	5.23	6.32	Primary infertility	IVF	Agonist regimen	11	1800	26	11	9.7	1	Day 5 embryos	0	1	(+)	Clinical pregnancy	1	singleton	NO
3701320003811	33	10	28.8	5.2	5.29	Primary infertility	IVF	Agonist regimen	13	3450	21	8	9.4	2	Day 3 embryos	0	2	(-)	Not pregnant		Not pregnant	NO
3701320006956	25	3	24.6	5.19	4.48	Primary infertility	IVF	Agonist regimen	9	1350	18	6	9.6	2	Day 3 embryos	0	2	(-)	Not pregnant		Not pregnant	NO
3701320007219	22	2	26.2	5.19	4.83	Secondary infertility	IVF	Agonist regimen	12	2550	17	6	13.2	2	Day 3 embryos	0	2	(+)	Clinical pregnancy	1	singleton	NO
3701320001822	33	2	26.4	5.16	4.22	Secondary infertility	IVF	Agonist regimen	11	2175	25	14	10.2	2	Day 3 embryos	1	1	(-)	Not pregnant		Not pregnant	NO
3701320001822	33	2	26.4	5.16	4.22	Primary infertility	IVF	Agonist regimen	11	2175	25	14	10.2	2	Day 3 embryos	1	1	(-)	Not pregnant		Not pregnant	NO
3701320001698	31	1	28.2	5.16	11.73	Secondary infertility	IVF	Agonist regimen	11	2500	20	5	9.5	2	Day 3 embryos	1	1	(+)	Clinical pregnancy	1	Singletons	NO
3701320007160	34	7	26.9	5.09	7.8	Primary infertility	IVF	Antagonist regimen	10	2200	28	3	10.5	2	Day 3 embryos	1	1	(+)	Clinical pregnancy	2	twins	NO
3701320006086	28	4	30.7	4.98	16.32	Primary infertility	IVF	Agonist regimen	10	2250	30	10	9	2	Day 3 embryos	0	2	(+)	Clinical pregnancy	1	singleton	NO
3701320006086	28	4	25.8	4.98	21.04	Primary infertility	IVF	Agonist regimen	10	2250	30	10	9	2	Day 3 embryos	1	1	(+)	Clinical pregnancy	1	singleton	NO
3701320004908	30	3	25	4.86	4.45	Primary infertility	IVF	Agonist regimen	9	2412.5	11	4	15.5	2	Day 3 embryos	1	1	(+)	Not pregnant		Not pregnant	YES
3701320006334	30	2	26.9	4.84	2.1	Primary infertility	ICSI	Antagonist regimen	8	1550	21	10	10.6	2	Day 3 embryos	1	1	(+)	Clinical pregnancy	1	singleton	NO
3701320004777	33	3	26.2	4.82	7.4	Primary infertility	ICSI	Agonist regimen	12	1950	35	4	10.7	2	Day 3 embryos	1	1	(+)	Clinical pregnancy	1	singleton	NO
3701320006691	28	2	25.6	4.77	6.2	Primary infertility	IVF	Agonist regimen	11	2475	17	4	7.8	2	Day 3 embryos	0	2	(-)	Not pregnant		Not pregnant	NO
3701320005578	28	1	24.6	4.69	5.71	Primary infertility	IVF	Agonist regimen	13	2437.5	18	6	10.8	2	Day 3 embryos	1	1	(+)	Clinical pregnancy	2	twins	NO
3701320005116	32	2	25.5	4.68	5.55	Secondary infertility	IVF	Agonist regimen	13	2925	16	4	7.5	1	Day 3 embryos	0	1	(-)	Not pregnant		Not pregnant	NO
3701320005116	32	2	25.5	4.68	5.55	Secondary infertility	IVF	Agonist regimen	13	2925	16	4	7	1	Day 5 embryos	0	1	(-)	Not pregnant		Not pregnant	NO
3701320006747	31	5	27.5	4.57	7.99	Primary infertility	IVF	Agonist regimen	20	2850	20	10	8.7	2	Day 3 embryos	1	1	(-)	Not pregnant		Not pregnant	NO
3701320005477	34	5	27.3	4.51	9.75	Primary infertility	IVF	Agonist regimen	11	1650	16	8	10.8	2	Day 3 embryos	1	1	(+)	Clinical pregnancy	1	singleton	NO
3701320006537	33	3	25.9	4.5	5.79	Primary infertility	ICSI	Antagonist regimen	11	2325	24	10	8.2	2	Day 3 embryos	1	1	(+)	Clinical pregnancy	1	singleton	NO
3701320005728	33	4	30.2	4.44	15.17	Secondary infertility	IVF	Agonist regimen	12	2350	25	8	10.3	2	Day 3 embryos	1	1	(+)	Clinical pregnancy	2	twins	NO
3701320005194	32	2	26.1	4.35	24.23	Secondary infertility	IVF	Agonist regimen	12	255	23	8	10.4	2	Day 3 embryos	1	1	(+)	Clinical pregnancy	1	singleton	NO
3701320003190	29	4	30.7	4.3	6.9	Primary infertility	ICSI	Agonist regimen	10	2137.5	21	7	11.7	2	Day 3 embryos	0	2	(+)	Clinical pregnancy	1	singleton	NO
3701320005500	34	5	29.7	4.26	2.63	Primary infertility	IVF	Agonist regimen	15	5175	25	10	13.7	2	Day 3 embryos	0	2	(-)	Not pregnant		Not pregnant	NO
3701320005527	30	4	28.5	4.2	7.46	Secondary infertility	IVF	Antagonist regimen	10	1725	21	6	9.4	2	Day 3 embryos	0	2	(-)	Not pregnant		Not pregnant	NO
3701320004538	32	3	24.7	4.19	15.55	Secondary infertility	IVF	Antagonist regimen	8	1200	30	10	12.9	2	Day 3 embryos	0	2	(-)	Not pregnant		Not pregnant	NO
3701320004538	32	3	24.7	4.19	15.55	Primary infertility	IVF	Agonist regimen	8	1200	30	8	15.9	2	Day 3 embryos	0	2	(-)	Not pregnant		Not pregnant	NO
3701320006778	24	4	28.1	4.14	4.21	Primary infertility	IVF	Agonist regimen	9	2700	34	10	5.6	2	Day 3 embryos	1	1	(-)	Not pregnant		Not pregnant	NO
3701320006739	32	5	29.7	3.69	9.52	Primary infertility	IVF	Antagonist regimen	9	2025	18	6	8.7	2	Day 3 embryos	0	2	(+)	Clinical pregnancy	1	singleton	NO
3701320006739	32	5	29.7	3.69	9.52	Primary infertility	IVF	Agonist regimen	9	2025	18	6	8.7	2	Day 3 embryos	1	1	(+)	Clinical pregnancy	1	Miscarriage	NO
3701320005605	28	2	25.7	3.62	6.09	Secondary infertility	IVF	Agonist regimen	10	1750	12	2	9.6	2	Day 3 embryos	0	2	(+)	Clinical pregnancy	1	singleton	YES
3701320007462	25	3	29.7	3.54	8.16	Primary infertility	IVF	Antagonist regimen	10	1500	29	8	8.6	2	Day 3 embryos	0	2	(-)	Not pregnant		Not pregnant	NO
3701320007093	29	1	25.5	2.91	1.45	Secondary infertility	IVF	Agonist regimen	12	2475	26	6	8.2	2	Day 3 embryos	0	2	(-)	Not pregnant		Not pregnant	NO
3701320007093	29	1	25.5	2.91	1.45	Secondary infertility	IVF	Agonist regimen	12	2475	26	6	9.8	2	Day 3 embryos	0	2	(-)	Not pregnant		Not pregnant	NO
3701320004072	28	2	28.3	2.87	2.19	Secondary infertility	ICSI	Agonist regimen	14	3412.5	20	8	12.8	2	Day 3 embryos	1	1	(+)	Clinical pregnancy	2	twins	NO
3701320005258	30	4	25	2.33	2.05	Secondary infertility	IVF	Agonist regimen	11	2100	15	6	8.3	2	Day 3 embryos	1	1	(+)	Clinical pregnancy	1	singleton	YES

## Sheet: AC data
Medical record number	Age of woman (years)	Infertility duration (years)	BMI(kg/m2)	basal FSH (mIU/mL)	basal LH (mIU/mL)	Type of infertility	Laboratory insemination	Ovulation induction regimen	Gn days (days)	Total Gn (mIU/mL)	Number of eggs obtained	Total number of frozen embryos	Endometrium thickness prior to FET (mm)	Number of embryos transferred	Embryos stages	Embryo grades（Ⅰ）	Embryo grades（Ⅱ）	Positive pregnancy	Clinical pregnancy	Number of intrauterine gestational sac	pregnancy outcome	ET before FET
3701320007830	30	3	25.2	12.69	3.61	Primary infertility	IVF	Antagonist regimen	10	2162.5	16	8	9.3	2	Day 3 embryos	1	1	(+)	Clinical pregnancy	1	Miscarriage	NO
3701320007050	27	1	31.1	11.13	17.8	Secondary infertility	IVF	Agonist regimen	10	1950	25	8	7.7	2	Day 3 embryos	0	2	(+)	Clinical pregnancy	1	singleton	NO
3701320006229	32	2	29.3	11.03	5.42	Secondary infertility	IVF	Antagonist regimen	8	1675	26	6	10	2	Day 3 embryos	1	1	(-)	Not pregnant		Not pregnant	NO
3701320006273	29	2	27.9	10.68	16.32	Primary infertility	IVF	Antagonist regimen	9	1600	16	4	10.7	2	Day 3 embryos	0	2	(-)	Not pregnant		Not pregnant	NO
3701320005926	29	2	27.1	10.57	6.46	Secondary infertility	IVF	Agonist regimen	11	2100	22	7	10.9	2	Day 3 embryos	0	2	(+)	Clinical pregnancy	1	singleton	NO
3701320006570	32	2	26.7	10.46	5.82	Primary infertility	ICSI	Agonist regimen	15	1875	12	5	9.6	2	Day 3 embryos	1	1	(+)	Clinical pregnancy	1	singleton	YES
3701320004599	31	9	28.7	10.02	15.48	Primary infertility	IVF	Antagonist regimen	11	1950	26	8	8	2	Day 3 embryos	0	2	(+)	Clinical pregnancy	1	Miscarriage	NO
3701320005396	28	1	24.8	9.9	10.02	Primary infertility	IVF	Agonist regimen	9	1350	25	10	6.5	2	Day 3 embryos	0	2	(+)	Clinical pregnancy	1	singleton	NO
3701320007471	31	2	26.2	9.89	9.83	Secondary infertility	IVF	Antagonist regimen	10	1875	39	5	9.8	1	Day 5 embryos	1	0	(+)	Clinical pregnancy	1	Ectopic pregnancy	NO
3701320003468	33	9	26	9.8	8.86	Primary infertility	IVF	Agonist regimen	9	2025	28	10	11	2	Day 3 embryos	2	0	(+)	Clinical pregnancy	1	singleton	NO
37013400072	31	7	26.9	9.74	5.64	Secondary infertility	IVF	Agonist regimen	16	3200	17	10	11.3	2	Day 3 embryos	1	1	(-)	Not pregnant		Not pregnant	NO
3701320006495	31	3	30.4	9.71	6.38	Primary infertility	IVF	Antagonist regimen	14	3237.5	16	6	11.3	2	Day 3 embryos	1	1	(+)	Clinical pregnancy	1	singleton	NO
3701320007505	35	1	26.6	9.61	13.32	Secondary infertility	IVF	Antagonist regimen	9	1500	25	10	9.3	2	Day 3 embryos	2	0	(-)	Not pregnant		Not pregnant	NO
3701320006889	32	7	26.2	9.52	7.14	Primary infertility	ICSI	Agonist regimen	12	1800	19	10	9.7	2	Day 3 embryos	1	1	(-)	Not pregnant		Not pregnant	NO
3701320006168	29	5	26.3	9.5	37.83	Secondary infertility	IVF	Agonist regimen	12	1925	23	7	9.6	2	Day 3 embryos	1	1	(+)	Clinical pregnancy	1	singleton	NO
3701320005619	23	1	27.3	9.29	9.48	Primary infertility	ICSI	Agonist regimen	12	1800	30	5	9.2	2	Day 3 embryos	1	1	(-)	Not pregnant		Not pregnant	NO
3701320006558	35	5	25.3	9.28	3.96	Primary infertility	IVF	Antagonist regimen	9	1800	17	5	12.4	2	Day 3 embryos	0	2	(-)	Not pregnant		Not pregnant	NO
3701320001816	30	1	26.9	9.26	9.63	Primary infertility	IVF	Agonist regimen	11	1800	23	11	8.5	2	Day 3 embryos	2	0	(+)	Clinical pregnancy		Miscarriage	NO
3701320007481	34	5	28.3	9.25	9.73	Secondary infertility	IVF	Antagonist regimen	10	2100	22	6	9.4	2	Day 3 embryos	0	2	(-)	Not pregnant		Not pregnant	NO
3701320005828	35	10	26.2	9.18	18.8	Primary infertility	ICSI	Agonist regimen	16	4275	12	5	8.1	1	Day 5 embryos	0	1	(-)	Not pregnant		Not pregnant	YES
3701320005828	34	10	26.2	9.18	18.8	Primary infertility	ICSI	Agonist regimen	16	4275	12	5	9	2	Day 3 embryos	0	2	(-)	Not pregnant		Not pregnant	YES
3701320005828	33	10	26.2	9.18	18.8	Primary infertility	IVF	Agonist regimen	14	4125	21	4	7.6	1	Day 5 embryos	0	1	(-)	Not pregnant		Not pregnant	NO
3701320006722	23	1	28	9.13	4.86	Primary infertility	ICSI	Agonist regimen	11	2125	30	6	11.4	2	Day 3 embryos	0	2	(+)	Clinical pregnancy	1	singleton	NO
3701320005670	27	3	26.3	9.11	16.45	Primary infertility	IVF	Agonist regimen	11	2500	20	5	12.9	2	Day 3 embryos	0	2	(-)	Not pregnant		Not pregnant	NO
3701320006571	30	1	26.2	9.1	8.64	Secondary infertility	ICSI	Agonist regimen	11	2350	41	4	10.6	2	Day 3 embryos	0	2	(+)	Clinical pregnancy	1	singleton	NO
3701320007119	29	6	28.8	9.1	7.57	Primary infertility	IVF	Agonist regimen	14	5550	22	5	8.5	2	Day 3 embryos	0	2	(-)	Not pregnant		Not pregnant	NO
3701320007119	28	6	28.8	9.1	7.57	Primary infertility	IVF	Agonist regimen	14	5550	22	5	8.1	2	Day 3 embryos	1	1	(-)	Not pregnant		Not pregnant	NO
3701320005396	28	1	24.8	8.92	16.03	Primary infertility	IVF	Agonist regimen	9	1350	25	10	8.5	2	Day 3 embryos	0	2	(+)	Clinical pregnancy	1	singleton	NO
3701320005396	28	1	24.8	8.92	12.45	Primary infertility	IVF	Agonist regimen	9	1350	25	10	10	2	Day 3 embryos	1	1	(-)	Not pregnant		Not pregnant	NO
3701320005396	27	1	24.8	8.92	14.3	Primary infertility	IVF	Agonist regimen	9	1350	25	10	11.2	2	Day 3 embryos	1	1	(-)	Not pregnant		Not pregnant	NO
3701320007723	28	1	24.6	8.91	9.37	Primary infertility	IVF	Antagonist regimen	9	2025	9	4	8.1	2	Day 3 embryos	0	2	(-)	Not pregnant		Not pregnant	YES
3701320006650	24	1	26.9	8.86	17.27	Primary infertility	IVF	Antagonist regimen	10	1775	55	8	9.5	2	Day 3 embryos	2	0	(+)	Clinical pregnancy	2	Miscarriage	NO
3701320007277	27	5	27.1	8.85	5.93	Primary infertility	IVF	Agonist regimen	10	2250	21	6	11.5	2	Day 3 embryos	0	2	(+)	Clinical pregnancy	1	singleton	NO
3701320005939	30	3	28.2	8.81	14.3	Secondary infertility	IVF	Agonist regimen	22	3637.5	12	4	9.5	2	Day 3 embryos	0	2	(-)	Not pregnant		Not pregnant	YES
3701320005620	30	5	32.5	8.77	9.07	Secondary infertility	IVF	Agonist regimen	14	2725	24	4	11.5	1	Day 5 embryos	0	1	(-)	Not pregnant		Not pregnant	NO
3701320007487	31	3	27.8	8.76	5.05	Primary infertility	IVF	Agonist regimen	13	2900	17	4	11.8	2	Day 3 embryos	1	1	(+)	Clinical pregnancy	1	singleton	NO
3701320004754	30	1	27.7	8.75	5.21	Secondary infertility	IVF	Antagonist regimen	11	2775	15	10	8.7	2	Day 3 embryos	1	1	(+)	Clinical pregnancy	1	Miscarriage	YES
3701320004754	27	1	27.7	8.75	5.21	Secondary infertility	IVF	Antagonist regimen	11	2775	15	10	8.4	2	Day 3 embryos	0	2	(-)	Not pregnant		Not pregnant	YES
3701320004754	27	4	27.7	8.75	5.21	Secondary infertility	IVF	Antagonist regimen	11	2775	15	10	12.5	2	Day 3 embryos	0	2	(-)	Not pregnant		Not pregnant	YES
3701320003808	32	2	26	8.74	7.47	Secondary infertility	IVF	Agonist regimen	17	3975	28	8	9	2	Day 3 embryos	0	2	(-)	Not pregnant		Not pregnant	NO
3701320007129	34	4	32	8.72	7.04	Secondary infertility	IVF	Agonist regimen	11	4725	24	7	15.5	2	Day 3 embryos	0	2	(-)	Not pregnant		Not pregnant	NO
3701320005876	28	2	26.9	8.72	5.52	Secondary infertility	IVF	Agonist regimen	11	2200	13	5	7.4	1	Day 5 embryos	0	1	(-)	Not pregnant		Not pregnant	YES
3701320005395	23	4	25.8	8.72	5.46	Primary infertility	IVF	Agonist regimen	12	3300	17	6	10.1	1	Day 5 embryos	0	1	(+)	Clinical pregnancy	1	singleton	NO
3701320005700	33	2	29	8.63	18.67	Secondary infertility	IVF	Agonist regimen	15	1837.5	15	6	7.4	2	Day 3 embryos	0	2	(+)	Clinical pregnancy	1	singleton	NO
3701320007606	28	8	33.8	8.62	12.36	Primary infertility	IVF	Antagonist regimen	11	2650	28	7	7.8	1	Day 5 embryos	0	1	(+)	Clinical pregnancy	1	Miscarriage	NO
3701320004559	25	1	26.7	8.61	7.37	Secondary infertility	IVF	Antagonist regimen	7	2100	37	6	9.5	2	Day 3 embryos	0	2	(+)	Clinical pregnancy	2	twins	NO
3701320004599	30	8	28.7	8.56	6.35	Primary infertility	IVF	Antagonist regimen	11	1950	26	8	9.1	2	Day 3 embryos	1	1	(-)	Not pregnant		Not pregnant	NO
3701320005659	32	4	28.9	8.5	8.82	Primary infertility	IVF	Agonist regimen	15	2775	21	4	9.7	2	Day 3 embryos	0	2	(+)	Clinical pregnancy	2	twins	NO
3701320005179	28	1	24.5	8.49	4.56	Secondary infertility	IVF	Agonist regimen	10	2250	12	5	13.2	2	Day 3 embryos	0	2	(-)	Not pregnant		Not pregnant	YES
3701320005496	24	3	26.2	8.48	14.77	Primary infertility	IVF	Agonist regimen	10	1500	12	5	13	2	Day 3 embryos	1	1	(-)	Not pregnant		Not pregnant	YES
3701320007620	32	4	32	8.43	11.46	Primary infertility	IVF	Antagonist regimen	9	2125	12	8	11.7	2	Day 3 embryos	0	2	(+)	Clinical pregnancy	1	singleton	YES
3701320005453	30	3	26.8	8.42	4.59	Secondary infertility	IVF	Agonist regimen	12	2550	15	5	11.2	2	Day 3 embryos	1	1	(+)	Clinical pregnancy	1	singleton	YES
3701320006520	30	2	27.8	8.41	10.59	Secondary infertility	IVF	Antagonist regimen	12	2487.5	24	10	9.7	2	Day 3 embryos	1	1	(+)	Clinical pregnancy	1	singleton	NO
3701320006918	30	2	29.3	8.3	9.99	Primary infertility	IVF	Agonist regimen	14	3075	26	8	7.5	2	Day 3 embryos	0	2	(-)	Not pregnant		Not pregnant	NO
3701320006918	30	2	29.3	8.3	9.99	Primary infertility	IVF	Agonist regimen	14	3075	26	8	7.9	2	Day 3 embryos	0	2	(-)	Not pregnant		Not pregnant	NO
3701320005961	28	2	27.8	8.3	10.4	Primary infertility	IVF	Agonist regimen	10	1700	24	6	10.5	2	Day 3 embryos	1	1	(+)	Clinical pregnancy	1	singleton	NO
3701320005876	29	1	26.9	8.26	4.4	Secondary infertility	IVF	Agonist regimen	11	2200	13	5	8	1	Day 5 embryos	0	1	(+)	Clinical pregnancy	1	singleton	YES
3701320004569	34	1	25.1	8.23	10.08	Secondary infertility	IVF	Antagonist regimen	10	1725	23	6	13.2	2	Day 3 embryos	0	2	(-)	Not pregnant		Not pregnant	NO
3701320005904	30	9	30.9	8.23	5.63	Secondary infertility	IVF	Agonist regimen	19	4350	14	6	10.8	2	Day 3 embryos	0	2	(+)	Clinical pregnancy	1	singleton	YES
3701320005966	34	1	26	8.21	11.72	Secondary infertility	ICSI	Agonist regimen	11	2550	16	6	9.1	2	Day 3 embryos	0	2	(-)	Not pregnant		Not pregnant	NO
3701320005966	34	1	26	8.21	11.72	Secondary infertility	ICSI	Agonist regimen	11	2550	16	6	11.6	2	Day 3 embryos	1	1	(-)	Not pregnant		Not pregnant	NO
3701320005966	33	7	26	8.21	11.72	Primary infertility	ICSI	Agonist regimen	11	2550	16	6	8.1	2	Day 3 embryos	1	1	(+)	Clinical pregnancy	1	Ectopic pregnancy	NO
3701320005331	26	4	26.8	8.21	3.99	Primary infertility	IVF	Antagonist regimen	7	1575	26	6	8	2	Day 3 embryos	1	1	(+)	Clinical pregnancy	1	singleton	NO
3701320005331	25	4	26.8	8.21	3.99	Primary infertility	IVF	Antagonist regimen	7	1575	26	6	8.4	2	Day 3 embryos	0	2	(+)	Clinical pregnancy	1	singleton	NO
3701320005331	25	4	26.8	8.21	3.99	Primary infertility	IVF	Antagonist regimen	7	1575	26	6	10.5	2	Day 3 embryos	1	1	(+)	Clinical pregnancy	1	singleton	NO
3701320002934	32	2	31.2	8.2	14.37	Secondary infertility	IVF	Agonist regimen	14	3000	16	6	12.7	2	Day 3 embryos	2	0	(+)	Clinical pregnancy	1	singleton	NO
3701320006846	35	7	26	8.18	12.43	Primary infertility	IVF	Agonist regimen	14	1950	29	10	9.4	2	Day 3 embryos	1	1	(+)	Clinical pregnancy	1	singleton	NO
3701320005354	35	3	26.4	8.16	19.82	Primary infertility	ICSI	Agonist regimen	15	2437.5	19	10	12.7	2	Day 3 embryos	2	0	(+)	Clinical pregnancy	1	singleton	NO
3701320006124	35	3	28.2	8.15	6.95	Secondary infertility	ICSI	Agonist regimen	13	2250	18	6	9	2	Day 3 embryos	1	1	(+)	Clinical pregnancy	1	singleton	NO
3701320006530	29	3	27.3	8.15	7.09	Secondary infertility	IVF	Antagonist regimen	9	1975	18	5	8.8	2	Day 3 embryos	2	0	(-)	Not pregnant		Not pregnant	NO
3701320005939	31	5	28.3	8.14	6.79	Secondary infertility	IVF	Antagonist regimen	9	1350	3	5	10.6	1	Day 5 embryos	1	0	(+)	Not pregnant		Not pregnant	YES
3701320006217	32	3	30.4	8.13	4.96	Secondary infertility	IVF	Antagonist regimen	14	3450	26	10	12	2	Day 3 embryos	2	0	(+)	Clinical pregnancy	1	Miscarriage	NO
3701320007612	30	6	32.2	8.08	6.32	Secondary infertility	IVF	Antagonist regimen	11	2475	19	4	9.3	1	Day 5 embryos	0	1	(+)	Clinical pregnancy	1	singleton	NO
3701320005396	28	1	24.9	8.04	14.1	Primary infertility	IVF	Agonist regimen	9	1350	25	10	6	2	Day 3 embryos	0	2	(+)	Clinical pregnancy	1	singleton	NO
3701320006206	35	3	31.3	8.03	8.03	Primary infertility	IVF	Antagonist regimen	13	2875	12	5	9.9	2	Day 3 embryos	1	1	(-)	Not pregnant		Not pregnant	YES
3701320005533	29	4	29.3	8.02	7.23	Primary infertility	IVF	Agonist regimen	20	4241.25	9	5	9.1	2	Day 3 embryos	0	2	(+)	Clinical pregnancy	2	Ectopic pregnancy	YES
3701320006872	30	3	25	8.01	4.27	Primary infertility	IVF	Agonist regimen	16	3300	24	8	9.7	2	Day 3 embryos	1	1	(+)	Clinical pregnancy	1	singleton	NO
3701320007159	35	6	24.6	7.97	9.46	Primary infertility	IVF	Antagonist regimen	10	2000	11	8	7	2	Day 3 embryos	2	0	(+)	Clinical pregnancy	1	singleton	YES
3701320006254	31	3	26.6	7.97	9.49	Primary infertility	IVF	Antagonist regimen	13	2675	20	5	10.7	2	Day 3 embryos	2	0	(+)	Clinical pregnancy	1	singleton	NO
3701320006782	32	5	24.8	7.96	8.2	Primary infertility	IVF	Agonist regimen	10	1500	9	4	8	2	Day 3 embryos	0	2	(+)	Clinical pregnancy	1	singleton	YES
3701320005275	27	1	27.1	7.93	27.3	Secondary infertility	IVF	Agonist regimen	13	3525	42	7	8.7	2	Day 3 embryos	0	2	(+)	Clinical pregnancy	2	twins	NO
3701320007607	31	5	26.7	7.91	13.73	Primary infertility	IVF	Antagonist regimen	9	1350	26	6	7.9	1	Day 3 embryos	0	1	(-)	Not pregnant		Not pregnant	NO
3701320006064	31	3	27.5	7.9	6	Primary infertility	IVF	Agonist regimen	10	1200	41	10	8.4	2	Day 3 embryos	1	1	(+)	Clinical pregnancy	2	Miscarriage	NO
3701320007523	30	6	26	7.9	15.39	Primary infertility	IVF	Agonist regimen	11	1650	35	8	11.2	2	Day 3 embryos	0	2	(+)	Not pregnant		Not pregnant	NO
3701320005777	32	5	24.5	7.87	10.62	Primary infertility	IVF	Agonist regimen	11	1850	28	8	9	2	Day 3 embryos	1	1	(+)	Clinical pregnancy	1	singleton	NO
3701320005876	27	2	26.9	7.84	8.54	Secondary infertility	IVF	Agonist regimen	11	2200	13	5	9.4	1	Day 5 embryos	1	0	(-)	Not pregnant		Not pregnant	YES
3701320004724	31	2	26.3	7.83	12.79	Primary infertility	IVF	Agonist regimen	13	1575	20	10	11.4	2	Day 3 embryos	1	1	(-)	Not pregnant		Not pregnant	NO
3701320004986	30	2	30.8	7.83	4.03	Primary infertility	IVF	Agonist regimen	13	3600	25	10	10.3	2	Day 3 embryos	1	1	(-)	Not pregnant		Not pregnant	NO
3701320004986	30	2	30.8	7.83	4.03	Primary infertility	IVF	Agonist regimen	13	3600	25	10	9.1	2	Day 3 embryos	1	1	(-)	Not pregnant		Not pregnant	NO
3701320004986	29	2	30.8	7.83	4.03	Primary infertility	IVF	Agonist regimen	13	3600	25	10	8	2	Day 3 embryos	2	0	(-)	Not pregnant		Not pregnant	NO
3701320006707	23	1	26.9	7.82	11.33	Secondary infertility	ICSI	Antagonist regimen	9	1550	25	7	10.3	2	Day 3 embryos	2	0	(-)	Not pregnant		Not pregnant	NO
3701320006460	30	3	28.2	7.78	3.24	Secondary infertility	IVF	Antagonist regimen	16	3187.5	30	10	7.6	2	Day 3 embryos	1	1	(+)	Clinical pregnancy	2	Miscarriage	NO
3701320003205	34	4	25	7.76	4.86	Secondary infertility	IVF	Agonist regimen	11	1350	28	11	9.3	2	Day 3 embryos	1	1	(-)	Not pregnant		Not pregnant	NO
3701320005588	27	4	27.9	7.75	19.68	Primary infertility	IVF	Agonist regimen	12	2325	14	6	10.1	2	Day 3 embryos	1	1	(-)	Not pregnant		Not pregnant	YES
3701320005773	27	3	26	7.75	4.86	Primary infertility	IVF	Agonist regimen	9	1725	12	5	8.4	2	Day 3 embryos	0	2	(-)	Not pregnant		Not pregnant	YES
3701320006924	32	3	26.6	7.73	7.17	Secondary infertility	IVF	Agonist regimen	11	2550	11	4	6.4	1	Day 5 embryos	0	1	(-)	Not pregnant		Not pregnant	YES
3701320007542	33	5	25	7.72	6.89	Secondary infertility	IVF	Antagonist regimen	12	2100	13	4	8.3	2	Day 3 embryos	0	2	(+)	Clinical pregnancy	2	twins	YES
3701320006276	31	3	26.9	7.7	3.79	Primary infertility	IVF	Agonist regimen	10	2100	25	4	10.7	2	Day 3 embryos	1	1	(-)	Not pregnant		Not pregnant	NO
3701320002384	33	2	28.2	7.69	7.16	Secondary infertility	IVF	Agonist regimen	11	2025	17	5	9.3	1	Day 5 embryos	0	1	(-)	Not pregnant		Not pregnant	NO
3701320006237	28	3	25	7.67	3.21	Primary infertility	IVF	Agonist regimen	11	2400	9	4	10.4	2	Day 3 embryos	0	2	(-)	Not pregnant		Not pregnant	YES
3701320005362	26	4	26	7.65	7.88	Secondary infertility	IVF	Agonist regimen	10	1650	3	5	9.5	2	Day 3 embryos	0	2	(+)	Clinical pregnancy	1	singleton	YES
3701320005130	33	4	27.2	7.64	12.43	Primary infertility	IVF	Agonist regimen	13	3450	14	6	8.2	2	Day 3 embryos	1	1	(+)	Clinical pregnancy	1	singleton	YES
3701320005701	29	5	28.7	7.63	6.15	Secondary infertility	IVF	Agonist regimen	16	1987.5	23	10	10.3	2	Day 3 embryos	2	0	(-)	Not pregnant		Not pregnant	NO
3701320005701	29	5	28.7	7.63	6.15	Secondary infertility	IVF	Agonist regimen	16	1987.5	23	10	9.9	2	Day 3 embryos	0	2	(-)	Not pregnant		Not pregnant	NO
3701320006730	33	5	26.4	7.62	5.1	Primary infertility	ICSI	Agonist regimen	12	3525	19	8	10	2	Day 3 embryos	0	2	(-)	Not pregnant		Not pregnant	NO
3701320006730	33	5	26.4	7.62	5.1	Primary infertility	ICSI	Agonist regimen	12	3525	19	8	7.5	2	Day 3 embryos	1	1	(+)	Clinical pregnancy	1	singleton	NO
3701320006600	32	2	28.8	7.62	6.56	Primary infertility	IVF	Agonist regimen	11	1650	20	10	9.3	2	Day 3 embryos	1	1	(-)	Not pregnant		Not pregnant	NO
3701320006730	32	5	26.3	7.62	5.1	Primary infertility	ICSI	Agonist regimen	11	2475	16	4	10.8	2	Day 3 embryos	1	1	(-)	Not pregnant		Not pregnant	NO
3701320007252	31	4	26	7.59	13.75	Primary infertility	IVF	Antagonist regimen	8	1750	40	10	10.3	2	Day 3 embryos	0	2	(+)	Clinical pregnancy	1	Miscarriage	NO
3701320007010	28	2	31.1	7.59	7.33	Primary infertility	ICSI	Antagonist regimen	9	1800	20	5	10.5	1	Day 5 embryos	0	1	(-)	Not pregnant		Not pregnant	NO
3701320007218	27	3	25	7.57	2.48	Primary infertility	IVF	Agonist regimen	12	2850	20	6	8.2	2	Day 3 embryos	1	1	(+)	Clinical pregnancy	1	singleton	NO
3701320007092	34	5	27.1	7.55	5.28	Primary infertility	IVF	Agonist regimen	11	3150	27	6	8.5	2	Day 3 embryos	0	2	(+)	Clinical pregnancy	2	twins	NO
3701320002942	32	7	28.5	7.55	16.9	Primary infertility	IVF	Agonist regimen	12	1725	27	9	11.3	2	Day 3 embryos	2	0	(-)	Not pregnant		Not pregnant	NO
3701320006116	28	3	26.6	7.53	12.12	Secondary infertility	IVF	Agonist regimen	11	1237.5	29	10	8.9	2	Day 3 embryos	1	1	(+)	Clinical pregnancy	2	twins	NO
3701320006137	30	4	28.7	7.51	8.8	Primary infertility	IVF	Agonist regimen	20	2250	14	5	10.7	1	Day 5 embryos	0	1	(+)	Clinical pregnancy	1	singleton	YES
3701320007040	27	2	28.7	7.51	8.95	Primary infertility	IVF	Antagonist regimen	11	2025	52	9	9	2	Day 3 embryos	1	1	(-)	Not pregnant		Not pregnant	NO
3701320001347	34	2	27.1	7.5	9.8	Secondary infertility	IVF	Agonist regimen	9	1500	22	10	9.2	2	Day 3 embryos	2	0	(+)	Clinical pregnancy	2	twins	NO
3701320007213	29	6	25.3	7.5	3.2	Primary infertility	IVF	Agonist regimen	11	2475	21	8	9.8	2	Day 3 embryos	1	1	(+)	Clinical pregnancy	1	singleton	NO
3701320006051	35	3	28.9	7.47	11.51	Primary infertility	IVF	Antagonist regimen	8	1800	24	8	10.7	2	Day 3 embryos	1	1	(+)	Clinical pregnancy	1	singleton	NO
3701320005998	31	10	28.2	7.47	15.93	Primary infertility	IVF	Antagonist regimen	15	3637.5	19	3	9.7	1	Day 5 embryos	1	0	(-)	Not pregnant		Not pregnant	NO
3701320005998	31	10	28.2	7.47	15.93	Primary infertility	ICSI	Antagonist regimen	12	3125	14	6	10	2	Day 3 embryos	1	1	(+)	Clinical pregnancy	1	singleton	YES
3701320007007	30	3	28.2	7.47	4.96	Secondary infertility	IVF	Agonist regimen	10	3150	15	4	8.5	1	Day 5 embryos	0	1	(-)	Not pregnant		Not pregnant	NO
3701320007044	30	3	27.1	7.43	8.64	Secondary infertility	IVF	Agonist regimen	15	4050	9	3	7.4	2	Day 3 embryos	0	2	(+)	Clinical pregnancy	1	singleton	YES
3701320006956	24	3	26.7	7.43	8.32	Primary infertility	IVF	Agonist regimen	9	1350	18	6	9.3	2	Day 3 embryos	1	1	(-)	Not pregnant		Not pregnant	NO
3701320005700	32	2	30.5	7.36	14.98	Secondary infertility	IVF	Agonist regimen	15	1837.5	15	6	8.5	2	Day 3 embryos	1	1	(-)	Not pregnant		Not pregnant	NO
3701320005596	31	3	31.2	7.34	11.03	Secondary infertility	IVF	Agonist regimen	11	1237.5	50	4	10.2	2	Day 3 embryos	0	2	(+)	Clinical pregnancy	1	singleton	NO
3701320004882	29	1	26	7.33	18.89	Secondary infertility	IVF	Agonist regimen	9	1425	11	5	9.9	2	Day 3 embryos	1	1	(+)	Clinical pregnancy	1	singleton	YES
3701320006509	33	2	31.2	7.31	7.44	Primary infertility	IVF	Agonist regimen	10	1500	20	6	9.6	2	Day 3 embryos	1	1	(+)	Clinical pregnancy	2	twins	NO
3701320006607	32	1	25.2	7.3	15.54	Secondary infertility	IVF	Antagonist regimen	9	1612.5	17	8	9.2	2	Day 3 embryos	1	1	(+)	Clinical pregnancy	1	singleton	NO
3701320006657	29	5	26	7.3	7.56	Secondary infertility	IVF	Agonist regimen	9	2700	11	4	9.8	2	Day 3 embryos	0	2	(-)	Not pregnant		Not pregnant	YES
3701320007018	28	3	27.7	7.29	2.29	Primary infertility	ICSI	Agonist regimen	12	2475	20	5	8.4	2	Day 3 embryos	0	2	(-)	Not pregnant		Not pregnant	NO
3701320007053	33	2	26.6	7.26	16.71	Primary infertility	IVF	Agonist regimen	10	1837.5	38	10	8.5	2	Day 3 embryos	2	0	(+)	Clinical pregnancy	1	singleton	NO
3701320005918	29	5	30.8	7.25	3.89	Secondary infertility	IVF	Agonist regimen	10	3000	21	4	9.8	2	Day 3 embryos	1	1	(+)	Clinical pregnancy	1	singleton	NO
3701320006545	29	3	25	7.24	15.6	Primary infertility	IVF	Antagonist regimen	9	1700	31	8	10.3	2	Day 3 embryos	1	1	(-)	Not pregnant		Not pregnant	NO
3701320006541	35	7	27	7.22	5.2	Primary infertility	IVF	Agonist regimen	11	1537.5	17	4	10.1	2	Day 3 embryos	1	1	(+)	Clinical pregnancy	2	twins	NO
3701320007019	29	1	27.9	7.22	13.77	Secondary infertility	IVF	Agonist regimen	11	2475	27	10	8.6	2	Day 3 embryos	1	1	(+)	Clinical pregnancy	1	singleton	NO
3701320006229	33	2	29.3	7.21	3.39	Secondary infertility	IVF	Antagonist regimen	8	1675	26	6	10.4	2	Day 3 embryos	0	2	(-)	Not pregnant		Not pregnant	NO
3701320005294	32	1	24.8	7.19	4.32	Secondary infertility	IVF	Agonist regimen	12	1800	17	7	9	2	Day 3 embryos	0	2	(+)	Clinical pregnancy	1	singleton	NO
3701320005294	32	3	24.8	7.19	4.32	Primary infertility	IVF	Agonist regimen	12	1800	17	7	9.1	2	Day 3 embryos	1	1	(+)	Clinical pregnancy	1	Miscarriage	NO
3701320004212	35	3	27	7.16	9.37	Primary infertility	IVF	Antagonist regimen	12	2100	4	5	13.9	2	Day 3 embryos	2	0	(-)	Not pregnant		Not pregnant	YES
3701320002119	31	8	28.9	7.15	7.41	Primary infertility	ICSI	Agonist regimen	12	2250	21	8	9.2	2	Day 3 embryos	1	1	(+)	Clinical pregnancy	1	Miscarriage	NO
3701320004569	35	1	25.1	7.13	5.37	Secondary infertility	IVF	Antagonist regimen	10	1725	23	6	8.3	2	Day 3 embryos	1	1	(+)	Clinical pregnancy	1	singleton	NO
3701320005043	35	7	26.4	7.13	8.49	Primary infertility	ICSI	Agonist regimen	13	3075	18	5	9.4	1	Day 5 embryos	0	1	(-)	Not pregnant		Not pregnant	NO
3701320005912	35	4	26.6	7.13	12.96	Primary infertility	IVF	Agonist regimen	12	2325	14	3	10.2	1	Day 5 embryos	0	1	(+)	Not pregnant		Not pregnant	YES
3701320005912	34	4	26.6	7.13	12.96	Primary infertility	IVF	Agonist regimen	12	2325	14	3	8.3	2	Day 3 embryos	0	2	(+)	Not pregnant		Not pregnant	YES
3701320007379	33	9	24.8	7.11	8.26	Primary infertility	IVF	Antagonist regimen	11	1950	21	8	10.2	2	Day 3 embryos	0	2	(+)	Not pregnant		Not pregnant	NO
3701320007379	33	9	24.8	7.11	8.26	Primary infertility	IVF	Antagonist regimen	11	1950	21	8	9.6	2	Day 3 embryos	0	2	(-)	Not pregnant		Not pregnant	NO
3701320006512	29	1	27.9	7.08	14.03	Secondary infertility	IVF	Antagonist regimen	9	1750	28	6	11.7	2	Day 3 embryos	1	1	(+)	Clinical pregnancy	1	singleton	NO
3701320006012	35	5	28.9	7.05	10.9	Secondary infertility	IVF	Agonist regimen	10	2250	20	4	7.5	1	Day 5 embryos	0	1	(-)	Not pregnant		Not pregnant	NO
3701320006176	28	3	26	7.05	8.96	Secondary infertility	IVF	Antagonist regimen	9	1500	28	6	10.5	2	Day 3 embryos	1	1	(-)	Not pregnant		Not pregnant	NO
3701320006138	25	1	27.8	7.03	13.73	Secondary infertility	IVF	Agonist regimen	11	1300	15	4	10.6	1	Day 5 embryos	0	1	(-)	Not pregnant		Not pregnant	NO
3701320006208	25	1	25.5	7.01	14.85	Primary infertility	IVF	Antagonist regimen	11	2150	27	6	8.7	2	Day 3 embryos	0	2	(+)	Clinical pregnancy	1	singleton	NO
3701320007534	30	3	26	6.99	9.94	Secondary infertility	IVF	Antagonist regimen	8	1200	11	3	8	2	Day 3 embryos	1	1	(+)	Clinical pregnancy	1	Miscarriage	YES
3701320006511	29	6	31.2	6.99	10.88	Primary infertility	IVF	Antagonist regimen	9	1800	13	8	12.4	2	Day 3 embryos	1	1	(+)	Clinical pregnancy	2	Miscarriage	YES
3701320005285	34	5	24.9	6.95	5	Secondary infertility	IVF	Agonist regimen	11	1575	11	5	11.7	1	Day 5 embryos	0	1	(+)	Clinical pregnancy	1	Miscarriage	YES
3701320005285	34	5	24.9	6.95	5	Secondary infertility	IVF	Agonist regimen	11	1575	11	5	10.6	1	Day 5 embryos	0	1	(+)	Clinical pregnancy	1	singleton	YES
3701320007241	33	3	28.8	6.93	6.13	Primary infertility	IVF	Agonist regimen	10	2250	20	10	10	2	Day 3 embryos	0	2	(-)	Not pregnant		Not pregnant	NO
3701320005774	30	7	30.1	6.93	13.63	Primary infertility	IVF	Agonist regimen	11	2925	19	7	8.1	2	Day 3 embryos	1	1	(-)	Not pregnant		Not pregnant	NO
3701320006077	35	6	28.2	6.92	13	Secondary infertility	IVF	Agonist regimen	16	2812.5	10	4	11.3	2	Day 3 embryos	0	2	(+)	Clinical pregnancy	1	Miscarriage	YES
3701320006077	34	3	28.2	6.92	13	Secondary infertility	IVF	Agonist regimen	16	2812.5	10	4	10.9	2	Day 3 embryos	1	1	(-)	Not pregnant		Not pregnant	YES
3701320003112	35	2	25.7	6.9	10.2	Secondary infertility	IVF	Agonist regimen	23	3450	9	4	9	2	Day 3 embryos	1	1	(+)	Clinical pregnancy	2	Miscarriage	YES
3701320003112	35	2	25.7	6.9	10.2	Secondary infertility	IVF	Agonist regimen	23	3450	9	4	10.7	2	Day 3 embryos	0	2	(+)	Clinical pregnancy	1	singleton	YES
3701320006078	35	4	30	6.9	5.46	Secondary infertility	IVF	Agonist regimen	11	1650	8	5	11.4	1	Day 5 embryos	0	1	(-)	Not pregnant		Not pregnant	YES
3701320005643	33	3	26.3	6.9	3.59	Primary infertility	IVF	Agonist regimen	12	2325	20	8	7.7	2	Day 3 embryos	0	2	(-)	Not pregnant		Not pregnant	NO
3701320004765	31	1	25.7	6.9	7.8	Secondary infertility	IVF	Agonist regimen	9	1350	30	10	9.2	2	Day 3 embryos	0	2	(+)	Clinical pregnancy	1	singleton	NO
3701320001803	35	4	26.6	6.89	5.85	Primary infertility	IVF	Agonist regimen	10	1500	20	4	10.4	2	Day 3 embryos	1	1	(+)	Not pregnant		Ectopic pregnancy	NO
3701320005700	33	2	29.5	6.86	13.03	Secondary infertility	IVF	Agonist regimen	15	1837.5	15	6	8.2	2	Day 3 embryos	0	2	(-)	Not pregnant		Not pregnant	NO
3701320006957	31	4	25.2	6.84	3.69	Primary infertility	ICSI	Antagonist regimen	9	1425	23	5	8.3	2	Day 3 embryos	0	2	(+)	Clinical pregnancy	1	singleton	NO
3701320006957	30	4	25.2	6.84	3.69	Primary infertility	ICSI	Agonist regimen	11	2400	23	4	9.5	2	Day 3 embryos	0	2	(-)	Not pregnant		Not pregnant	NO
3701320005499	30	3	30.9	6.82	6.31	Primary infertility	ICSI	Agonist regimen	9	1350	20	5	8.6	1	Day 5 embryos	0	1	(+)	Clinical pregnancy	1	singleton	NO
3701320001790	34	5	29.4	6.79	8.23	Secondary infertility	IVF	Agonist regimen	12	2100	20	11	10.9	2	Day 3 embryos	1	1	(-)	Not pregnant		Not pregnant	NO
3701320001790	34	5	29.4	6.79	8.23	Secondary infertility	IVF	Agonist regimen	12	2100	20	11	10.5	2	Day 3 embryos	1	1	(-)	Not pregnant		Not pregnant	NO
3701320007257	28	3	26.9	6.79	4.04	Primary infertility	IVF	Agonist regimen	11	2250	29	6	11	1	Day 5 embryos	0	1	(+)	Clinical pregnancy	1	singleton	NO
3701320007257	28	3	26.9	6.79	4.04	Primary infertility	IVF	Agonist regimen	11	2250	29	6	10.2	2	Day 3 embryos	0	2	(+)	Clinical pregnancy	1	singleton	NO
3701320006901	31	3	29.3	6.78	6.13	Secondary infertility	ICSI	Antagonist regimen	14	2850	19	8	11	2	Day 3 embryos	1	1	(+)	Clinical pregnancy	2	Miscarriage	NO
3701320004227	29	3	26.3	6.78	3.17	Secondary infertility	ICSI	Agonist regimen	15	3787.5	26	10	10.9	2	Day 3 embryos	1	1	(-)	Not pregnant		Not pregnant	NO
3701320005914	31	5	25	6.77	5.96	Primary infertility	ICSI	Agonist regimen	11	1800	25	10	10.9	2	Day 3 embryos	2	0	(+)	Clinical pregnancy	1	singleton	NO
3701320007033	29	3	28.7	6.76	3.11	Primary infertility	IVF	Agonist regimen	9	1687.5	20	5	8.9	2	Day 3 embryos	0	2	(-)	Not pregnant		Not pregnant	NO
3701320005037	29	9	25.2	6.75	8.23	Primary infertility	IVF	Agonist regimen	10	1500	23	7	7	2	Day 3 embryos	1	1	(-)	Not pregnant		Not pregnant	NO
3701320005037	31	9	25.2	6.74	10.89	Primary infertility	IVF	Agonist regimen	10	1500	23	7	6.6	1	Day 5 embryos	1	0	(-)	Not pregnant		Not pregnant	NO
3701320005971	35	8	26	6.73	10.58	Secondary infertility	IVF	Agonist regimen	12	2425	43	10	10.4	2	Day 3 embryos	1	1	(-)	Not pregnant		Not pregnant	NO
3701320005202	31	4	26.2	6.73	4.18	Primary infertility	IVF	Agonist regimen	14	3900	31	8	8.8	1	Day 5 embryos	0	1	(-)	Not pregnant		Not pregnant	NO
3701320007893	31	3	33.1	6.73	2.86	Primary infertility	IVF	Antagonist regimen	8	1800	14	5	10.6	2	Day 3 embryos		2	(+)	Clinical pregnancy	1	singleton	YES
3701320005868	29	3	29	6.73	20.97	Primary infertility	IVF	Agonist regimen	10	2250	21	7	9.7	2	Day 3 embryos	1	1	(-)	Not pregnant		Not pregnant	NO
3701320001067	35	2	26.5	6.72	12.17	Secondary infertility	IVF	Agonist regimen	10	2475	27	11	11.4	1	Day 5 embryos	1	0	(+)	Clinical pregnancy	1	singleton	NO
3701320003179	34	3	27.7	6.72	4.26	Secondary infertility	IVF	Antagonist regimen	8	1650	16	6	6.9	2	Day 3 embryos	0	2	(-)	Not pregnant		Not pregnant	NO
3701320003922	32	3	27.8	6.72	9.98	Secondary infertility	IVF	Agonist regimen	10	2100	35	8	14	2	Day 3 embryos	0	2	(-)	Not pregnant		Not pregnant	NO
3701320001677	32	2	27.3	6.72	9.68	Primary infertility	IVF	Antagonist regimen	4	800	24	8	9.6	2	Day 3 embryos	2	0	(+)	Clinical pregnancy	2	twins	NO
3701320006682	24	3	30.1	6.71	21.84	Primary infertility	ICSI	Agonist regimen	11	2400	12	6	9.3	2	Day 3 embryos	1	1	(-)	Not pregnant		Not pregnant	YES
3701320007557	24	2	24.5	6.71	5.83	Primary infertility	IVF	Agonist regimen	15	1575	8	5	10.5	1	Day 5 embryos	0	1	(+)	Clinical pregnancy	1	singleton	YES
3701320004576	31	2	28	6.69	4.21	Primary infertility	IVF	Agonist regimen	11	2250	16	4	11.4	2	Day 3 embryos	2	0	(+)	Clinical pregnancy	1	singleton	NO
3701320005939	31	5	28.4	6.66	9.9	Secondary infertility	IVF	Antagonist regimen	9	1350	3	5	8.7	1	Day 5 embryos	0	1	(+)	Not pregnant		Not pregnant	YES
3701320006945	26	3	24.7	6.66	5.16	Primary infertility	IVF	Agonist regimen	12	1625	18	4	9.5	2	Day 3 embryos	1	1	(+)	Clinical pregnancy	2	twins	NO
3701320007378	34	1	25	6.65	7.11	Secondary infertility	IVF	Antagonist regimen	6	1200	26	4	8.3	2	Day 3 embryos	2	0	(+)	Clinical pregnancy	2	twins	NO
3701320005701	30	5	28.8	6.65	4.62	Secondary infertility	IVF	Agonist regimen	16	1987.5	23	10	9.5	2	Day 3 embryos	1	1	(+)	Clinical pregnancy	1	singleton	NO
3701320004865	28	5	32.3	6.65	12.76	Secondary infertility	IVF	Agonist regimen	9	2700	14	8	12.1	2	Day 3 embryos	1	1	(+)	Clinical pregnancy	2	twins	YES
3701320006729	23	3	27.2	6.64	9.78	Secondary infertility	IVF	Agonist regimen	10	1350	17	8	8.4	2	Day 3 embryos	0	2	(+)	Clinical pregnancy	2	twins	NO
3701320001279	33	4	27.9	6.6	11.5	Secondary infertility	IVF	Agonist regimen	12	3600	35	6	11.7	2	Day 3 embryos	1	1	(-)	Not pregnant		Not pregnant	NO
3701320005518	29	3	27.8	6.6	3.56	Secondary infertility	IVF	Agonist regimen	16	3562.5	13	5	8	1	Day 5 embryos	0	1	(-)	Not pregnant		Not pregnant	YES
3701320006099	31	6	29.7	6.59	4.54	Primary infertility	ICSI	Agonist regimen	12	3450	19	6	8	2	Day 3 embryos	1	1	(+)	Clinical pregnancy	1	singleton	NO
3701320006099	31	6	29.7	6.59	4.54	Primary infertility	ICSI	Agonist regimen	12	3450	19	6	8	2	Day 3 embryos	1	1	(+)	Clinical pregnancy	1	singleton	NO
3701320006099	30	6	29.7	6.59	4.54	Primary infertility	ICSI	Agonist regimen	12	3450	19	6	8.4	2	Day 3 embryos	1	1	(-)	Not pregnant		Not pregnant	NO
3701320001634	33	4	25.2	6.57	4.15	Primary infertility	IVF	Antagonist regimen	3	675	38	13	9.6	2	Day 3 embryos	1	1	(+)	Clinical pregnancy	2	twins	NO
3701320006219	31	1	31.2	6.56	8.65	Secondary infertility	IVF	Agonist regimen	11	2950	24	6	10	2	Day 3 embryos	1	1	(+)	Clinical pregnancy	1	singleton	NO
3701320006499	33	5	28.2	6.55	6.37	Primary infertility	IVF	Agonist regimen	14	1875	14	5	11.2	1	Day 5 embryos	0	1	(-)	Not pregnant		Not pregnant	YES
3701320005943	28	2	27.4	6.55	5.72	Secondary infertility	IVF	Agonist regimen	12	2175	19	6	10.2	2	Day 3 embryos	0	2	(+)	Clinical pregnancy	1	Miscarriage	NO
3701320005943	28	2	27.4	6.55	5.72	Secondary infertility	IVF	Agonist regimen	12	2175	19	6	8.1	1	Day 5 embryos	0	1	(-)	Not pregnant		Not pregnant	NO
3701320006880	28	5	27.3	6.54	2.43	Primary infertility	IVF	Antagonist regimen	10	1500	16	4	9.7	2	Day 3 embryos	0	2	(+)	Clinical pregnancy	1	singleton	NO
3701320006880	27	5	27.3	6.54	2.43	Primary infertility	IVF	Antagonist regimen	10	1500	16	4	9.6	2	Day 3 embryos	0	2	(-)	Not pregnant		Not pregnant	NO
3701320007059	31	3	25.1	6.53	7.35	Primary infertility	IVF	Agonist regimen	9	1687.5	22	8	9.5	2	Day 3 embryos	1	1	(+)	Clinical pregnancy	1	Miscarriage	NO
3701320001748	30	2	31.3	6.53	9.87	Secondary infertility	IVF	Agonist regimen	10	2225	34	6	9.3	2	Day 3 embryos	1	1	(+)	Clinical pregnancy	2	twins	NO
3701320005958	35	5	27.9	6.52	7.65	Secondary infertility	IVF	Agonist regimen	12	1912.5	17	5	9.9	2	Day 3 embryos	1	1	(+)	Clinical pregnancy	1	singleton	NO
3701320007796	33	1	26.6	6.5	7.8	Secondary infertility	IVF	Antagonist regimen	9	1950	9	6	10.2	2	Day 3 embryos	1	1	(+)	Clinical pregnancy	1	singleton	YES
3701320005478	28	3	28.7	6.5	8.9	Primary infertility	IVF	Agonist regimen	11	2100	31	9	9.5	2	Day 3 embryos	1	1	(-)	Not pregnant		Not pregnant	NO
3701320005253	33	4	29.3	6.49	9.37	Secondary infertility	ICSI	Agonist regimen	29	12575	13	8	10.8	2	Day 3 embryos	2	0	(+)	Clinical pregnancy	1	singleton	YES
3701320007317	32	1	29	6.49	7.06	Secondary infertility	IVF	Antagonist regimen	11	2325	40	8	9	2	Day 3 embryos	1	1	(+)	Clinical pregnancy	1	singleton	NO
3701320005791	29	2	25	6.49	13.63	Primary infertility	IVF	Agonist regimen	10	1775	23	10	8.7	2	Day 3 embryos	2	0	(+)	Clinical pregnancy	1	singleton	NO
3701320007142	27	3	26.3	6.49	16.17	Primary infertility	ICSI	Agonist regimen	9	1350	22	10	11.6	2	Day 3 embryos	1	1	(+)	Clinical pregnancy	1	singleton	NO
3701320007142	26	3	26.3	6.49	16.17	Primary infertility	IVF	Antagonist regimen	8	1200	19	5	10.4	1	Day 5 embryos	0	1	(-)	Not pregnant		Not pregnant	NO
3701320005756	25	2	25.9	6.48	8.48	Primary infertility	IVF	Agonist regimen	10	1450	31	10	10.1	2	Day 3 embryos	1	1	(-)	Not pregnant		Not pregnant	NO
3701320005924	26	3	28.7	6.46	13.74	Primary infertility	IVF	Agonist regimen	12	2250	33	8	9.8	2	Day 3 embryos	1	1	(+)	Clinical pregnancy	1	singleton	NO
3701320001830	34	3	30.8	6.45	4.09	Primary infertility	IVF	Agonist regimen	12	1800	28	16	9.8	2	Day 3 embryos	2	0	(+)	Clinical pregnancy	1	singleton	NO
3701320005078	33	5	30.9	6.45	7.83	Secondary infertility	IVF	Agonist regimen	12	2325	7	6	9.1	2	Day 3 embryos	1	1	(+)	Not pregnant		Not pregnant	YES
3701320007437	31	2	27.4	6.45	5.38	Secondary infertility	IVF	Antagonist regimen	8	1200	10	4	8.9	2	Day 3 embryos	1	1	(+)	Clinical pregnancy	1	singleton	YES
3701320006380	30	1	27	6.44	6.68	Secondary infertility	IVF	Agonist regimen	12	1500	14	6	9.2	2	Day 3 embryos	1	1	(+)	Clinical pregnancy	1	singleton	YES
3701320005868	31	3	28.2	6.43	18.47	Primary infertility	IVF	Agonist regimen	10	2250	21	7	9.5	1	Day 5 embryos	0	1	(+)	Clinical pregnancy	1	Miscarriage	NO
3701320005799	27	2	31.6	6.43	12.24	Primary infertility	IVF	Antagonist regimen	9	1350	32	6	11.2	2	Day 3 embryos	1	1	(+)	Clinical pregnancy	2	Miscarriage	NO
3701320005950	21	1	27.1	6.43	7.33	Primary infertility	IVF	Agonist regimen	14	1950	9	4	11.4	2	Day 3 embryos	1	1	(+)	Clinical pregnancy		Ectopic pregnancy	YES
3701320005623	30	3	25.6	6.42	8.32	Primary infertility	IVF	Antagonist regimen	8	1200	25	5	9.3	2	Day 3 embryos	1	1	(-)	Not pregnant		Not pregnant	NO
3701320005623	28	3	25.6	6.42	8.32	Primary infertility	IVF	Antagonist regimen	8	1200	25	5	8.7	1	Day 5 embryos	0	1	(+)	Clinical pregnancy	1	Miscarriage	NO
3701320007015	27	4	25.4	6.42	3.54	Primary infertility	IVF	Agonist regimen	9	2025	27	8	10.6	2	Day 3 embryos	2	0	(+)	Clinical pregnancy	1	singleton	NO
3701320005459	26	2	24.6	6.41	7.88	Secondary infertility	IVF	Agonist regimen	14	2400	17	5	8.5	2	Day 3 embryos	1	1	(+)	Clinical pregnancy	1	singleton	NO
3701320007566	32	1	29.8	6.4	9.93	Secondary infertility	IVF	Antagonist regimen	14	1687.5	26	6	8.9	2	Day 3 embryos	1	1	(+)	Clinical pregnancy	2	twins	NO
3701320007572	33	2	27.9	6.39	5.01	Primary infertility	IVF	Antagonist regimen	8	1500	14	4	12	2	Day 3 embryos	1	1	(+)	Clinical pregnancy	1	Miscarriage	YES
3701320007068	32	2	26.3	6.39	5.41	Primary infertility	IVF	Antagonist regimen	9	1537.5	30	5	10.8	2	Day 3 embryos	0	2	(-)	Not pregnant		Not pregnant	NO
3701320005856	26	3	30.9	6.36	7.54	Secondary infertility	IVF	Agonist regimen	14	2300	13	4	10	2	Day 3 embryos	0	2	(+)	Clinical pregnancy	1	singleton	YES
3701320001319	35	4	24.5	6.35	8.54	Secondary infertility	IVF	Agonist regimen	13	1850	10	6	8.6	2	Day 3 embryos	1	1	(-)	Not pregnant		Not pregnant	YES
3701320007179	30	7	29.2	6.34	3.95	Primary infertility	IVF	Antagonist regimen	9	1800	27	10	10.5	2	Day 3 embryos	1	1	(+)	Clinical pregnancy	2	Miscarriage	NO
3701320006658	29	3	26.8	6.34	11.27	Primary infertility	IVF	Agonist regimen	15	3600	60	12	9.8	1	Day 3 embryos	1	0	(-)	Not pregnant		Not pregnant	NO
3701320006171	29	3	27	6.33	7.19	Primary infertility	IVF	Agonist regimen	10	750	6	5	9.5	1	Day 5 embryos	0	1	(+)	Clinical pregnancy	1	singleton	YES
3701320007562	33	6	28.2	6.32	2.79	Secondary infertility	IVF	Antagonist regimen	8	1800	35	10	10.8	2	Day 3 embryos	2	0	(+)	Clinical pregnancy	2	twins	NO
3701320004859	33	5	26.2	6.32	6.7	Secondary infertility	ICSI	Antagonist regimen	9	1950	25	6	14.7	2	Day 3 embryos	0	2	(+)	Clinical pregnancy	1	singleton	NO
3701320006009	31	1	27	6.32	8.32	Primary infertility	IVF	Agonist regimen	11	3262.5	26	10	10	2	Day 3 embryos	0	2	(-)	Not pregnant		Not pregnant	NO
3701320004859	31	5	26.2	6.32	6.7	Primary infertility	ICSI	Antagonist regimen	9	1950	25	6	8.5	2	Day 3 embryos	1	1	(+)	Clinical pregnancy	1	Ectopic pregnancy	NO
3701320007340	21	1	29.4	6.31	4.03	Primary infertility	ICSI	Agonist regimen	11	1912.5	21	8	11.5	2	Day 3 embryos	1	1	(-)	Not pregnant		Not pregnant	NO
3701320007593	26	3	30.9	6.29	14.25	Primary infertility	IVF	Antagonist regimen	9	1350	20	4	9	1	Day 5 embryos	1	0	(+)	Clinical pregnancy	2	Miscarriage	NO
3701320006186	30	2	25.2	6.28	5.53	Secondary infertility	IVF	Agonist regimen	14	2400	18	10	12.2	2	Day 3 embryos	2	0	(+)	Clinical pregnancy	1	singleton	NO
3701320004826	34	1	29	6.27	15.85	Secondary infertility	IVF	Agonist regimen	11	1650	17	8	8.9	2	Day 3 embryos	1	1	(+)	Clinical pregnancy	1	singleton	NO
3701320004826	34	1	28.9	6.27	15.85	Secondary infertility	IVF	Agonist regimen	11	1650	17	8	9.6	1	Day 5 embryos	1	0	(-)	Not pregnant		Not pregnant	NO
3701320005142	31	3	26.9	6.27	6.85	Secondary infertility	IVF	Agonist regimen	12	2925	20	6	8.5	2	Day 3 embryos	0	2	(+)	Clinical pregnancy	1	singleton	NO
3701320005743	32	10	28.7	6.26	3.94	Secondary infertility	IVF	Agonist regimen	11	2950	21	8	8.5	2	Day 3 embryos	1	1	(-)	Not pregnant		Not pregnant	NO
3701320005743	32	10	28.7	6.26	3.94	Secondary infertility	IVF	Agonist regimen	11	2950	21	8	8.9	2	Day 3 embryos	0	2	(+)	Clinical pregnancy	2	twins	NO
3701320006752	31	4	28.4	6.26	6.37	Primary infertility	IVF	Agonist regimen	14	2400	10	5	8.5	2	Day 3 embryos	1	1	(-)	Not pregnant		Not pregnant	YES
3701320006308	30	4	30.1	6.26	17.95	Secondary infertility	IVF	Antagonist regimen	9	1875	15	4	11	2	Day 3 embryos	0	2	(-)	Not pregnant		Not pregnant	NO
3701320003179	34	3	27.4	6.23	13.94	Secondary infertility	IVF	Antagonist regimen	8	1650	16	6	7.6	1	Day 5 embryos	0	1	(+)	Clinical pregnancy	1	Miscarriage	NO
3701320003179	33	6	27.7	6.23	13.94	Secondary infertility	IVF	Antagonist regimen	8	1650	16	6	8.1	2	Day 3 embryos	1	1	(-)	Not pregnant		Not pregnant	NO
3701320006534	27	6	26.7	6.23	3.64	Primary infertility	IVF	Antagonist regimen	9	1050	11	4	10.2	2	Day 3 embryos	0	2	(+)	Clinical pregnancy	2	Miscarriage	YES
3701320006222	35	4	27	6.22	9.79	Secondary infertility	IVF	Agonist regimen	11	2500	30	10	9	2	Day 3 embryos	1	1	(+)	Clinical pregnancy	1	singleton	NO
3701320006222	34	4	27	6.22	9.79	Secondary infertility	IVF	Agonist regimen	11	2500	30	10	10.2	2	Day 3 embryos	0	2	(-)	Not pregnant		Not pregnant	NO
3701320006222	34	4	27	6.22	9.79	Primary infertility	IVF	Agonist regimen	11	2500	30	10	10	2	Day 3 embryos	1	1	(+)	Clinical pregnancy	1	Miscarriage	NO
3701320006600	31	2	28.8	6.22	5.66	Primary infertility	IVF	Agonist regimen	11	1650	20	10	9.5	2	Day 3 embryos	1	1	(-)	Not pregnant		Not pregnant	NO
3701320005774	30	7	30.1	6.22	8.39	Primary infertility	IVF	Agonist regimen	9	2700	19	6	9.4	2	Day 3 embryos	0	2	(-)	Not pregnant		Not pregnant	NO
3701320005774	29	7	30.1	6.22	8.39	Primary infertility	IVF	Agonist regimen	9	2700	19	6	11.6	2	Day 3 embryos	0	2	(+)	Clinical pregnancy	1	Miscarriage	NO
3701320005774	28	7	29.3	6.22	8.39	Primary infertility	IVF	Agonist regimen	9	2700	19	6	9.6	2	Day 3 embryos	0	2	(-)	Not pregnant		Not pregnant	NO
3701320006559	28	2	24.5	6.22	1.4	Primary infertility	ICSI	Agonist regimen	18	6300	15	10	9.5	2	Day 3 embryos	1	1	(+)	Clinical pregnancy	2	twins	YES
3701320006135	32	4	27.7	6.21	7.06	Secondary infertility	IVF	Agonist regimen	21	3525	12	4	9.5	2	Day 3 embryos	0	2	(+)	Clinical pregnancy	1	singleton	YES
3701320006165	33	4	29.3	6.2	10.3	Primary infertility	IVF	Agonist regimen	9	1875	26	5	8.3	2	Day 3 embryos	1	1	(+)	Clinical pregnancy	1	singleton	NO
3701320006165	32	4	29.3	6.2	10.3	Primary infertility	IVF	Agonist regimen	9	1875	26	5	11.4	2	Day 3 embryos	1	1	(-)	Not pregnant		Not pregnant	NO
3701320005515	30	2	30.8	6.2	4.62	Primary infertility	IVF	Agonist regimen	10	1500	25	8	11.5	2	Day 3 embryos	1	1	(+)	Clinical pregnancy	1	singleton	NO
3701320004250	35	1	26.3	6.18	5.65	Secondary infertility	IVF	Agonist regimen	11	2475	28	10	9.8	2	Day 3 embryos	2	0	(+)	Clinical pregnancy	1	Miscarriage	NO
3701320006085	30	1	28.1	6.18	15.52	Secondary infertility	IVF	Antagonist regimen	11	1800	29	10	8.5	2	Day 3 embryos	2	0	(-)	Not pregnant		Not pregnant	NO
3701320005603	33	4	28.1	6.17	6.3	Primary infertility	IVF	Agonist regimen	9	937.5	31	6	10.7	2	Day 3 embryos	1	1	(-)	Not pregnant		Not pregnant	NO
3701320005434	30	3	28.1	6.15	4.51	Secondary infertility	ICSI	Agonist regimen	12	3075	26	7	11.8	2	Day 3 embryos	0	2	(+)	Clinical pregnancy	2	Miscarriage	NO
3701320005434	29	3	28.1	6.15	4.51	Secondary infertility	ICSI	Agonist regimen	12	3075	26	7	12.3	1	Day 3 embryos	0	1	(+)	Not pregnant		Not pregnant	NO
3701320001279	33	1	27.9	6.14	8.68	Secondary infertility	IVF	Agonist regimen	12	3600	35	6	9.8	2	Day 3 embryos	0	2	(-)	Not pregnant		Not pregnant	NO
3701320005903	26	4	26.6	6.14	5.69	Primary infertility	IVF	Agonist regimen	10	1500	20	4	9.7	2	Day 3 embryos	0	2	(+)	Clinical pregnancy	1	singleton	NO
3701320001505	32	2	25	6.13	9.38	Primary infertility	IVF	Antagonist regimen	4	750	20	8	10.3	2	Day 3 embryos	1	1	(+)	Clinical pregnancy	2	Miscarriage	NO
3701320001505	32	2	25	6.13	9.38	Primary infertility	IVF	Antagonist regimen	4	750	20	8	11.2	2	Day 3 embryos	2	0	(-)	Not pregnant		Not pregnant	NO
3701320006829	35	2	27.9	6.12	6.62	Primary infertility	IVF	Agonist regimen	12	2625	19	10	8.7	2	Day 3 embryos	1	1	(+)	Clinical pregnancy	1	singleton	NO
3701320006426	32	1	26.3	6.11	10.2	Secondary infertility	IVF	Antagonist regimen	10	1500	57	6	11.3	2	Day 3 embryos	0	2	(-)	Not pregnant		Not pregnant	NO
3701320006414	32	3	24.5	6.11	10.68	Primary infertility	IVF	Agonist regimen	11	1500	17	10	9.2	2	Day 3 embryos	1	1	(+)	Clinical pregnancy	1	singleton	NO
3701320006426	31	2	26.3	6.11	10.2	Primary infertility	IVF	Antagonist regimen	10	1500	57	6	8.7	2	Day 3 embryos	0	2	(+)	Clinical pregnancy	2	Miscarriage	NO
3701320006495	31	3	30.1	6.09	2.19	Primary infertility	IVF	Antagonist regimen	14	3237.5	16	6	10.2	2	Day 3 embryos	0	2	(-)	Not pregnant		Not pregnant	NO
3701320006571	29	1	26.2	6.09	2.79	Secondary infertility	ICSI	Agonist regimen	11	2350	41	4	9.6	2	Day 3 embryos	0	2	(+)	Clinical pregnancy	1	singleton	NO
3701320005837	29	1	25	6.09	4.61	Primary infertility	IVF	Agonist regimen	10	2175	20	8	8.6	2	Day 3 embryos	0	2	(+)	Clinical pregnancy	1	Miscarriage	NO
3701320005837	28	1	24.9	6.09	4.61	Primary infertility	IVF	Agonist regimen	10	2175	20	8	9.2	2	Day 3 embryos	0	2	(-)	Not pregnant		Not pregnant	NO
3701320005837	27	1	24.9	6.09	4.61	Primary infertility	IVF	Agonist regimen	10	2175	20	8	9	2	Day 3 embryos	1	1	(-)	Not pregnant		Not pregnant	NO
3701320006121	35	4	25.7	6.07	9.09	Primary infertility	IVF	Agonist regimen	13	1800	18	10	9.3	2	Day 3 embryos	1	1	(-)	Not pregnant		Not pregnant	NO
3701320005123	26	1	24.9	6.07	10.69	Primary infertility	IVF	Agonist regimen	10	1800	14	9	10.4	1	Day 3 embryos	1	0	(-)	Not pregnant		Not pregnant	YES
3701320005431	27	4	25	6.04	7.34	Primary infertility	IVF	Agonist regimen	21	2962.5	11	5	11.5	2	Day 3 embryos	1	1	(+)	Clinical pregnancy	2	Miscarriage	YES
3701320005738	32	6	32.9	6.03	2.59	Primary infertility	IVF	Agonist regimen	12	3600	21	8	11.4	2	Day 3 embryos	0	2	(+)	Not pregnant		Not pregnant	NO
3701320005738	32	6	32.9	6.03	2.59	Primary infertility	IVF	Agonist regimen	12	3600	21	8	11.1	2	Day 3 embryos	1	1	(+)	Not pregnant		Not pregnant	NO
3701320005738	31	6	32.9	6.03	2.59	Primary infertility	IVF	Agonist regimen	12	3600	21	8	8.7	2	Day 3 embryos	1	1	(-)	Not pregnant		Not pregnant	NO
3701320006193	28	4	27.7	6.01	4.64	Secondary infertility	IVF	Antagonist regimen	11	1950	35	6	9.5	2	Day 3 embryos	2	0	(+)	Clinical pregnancy	1	singleton	NO
3701320005965	33	5	26.7	6	7.65	Primary infertility	IVF	Agonist regimen	11	2475	26	8	8	2	Day 3 embryos	1	1	(-)	Not pregnant		Not pregnant	NO
3701320006521	33	3	27.9	6	4.83	Primary infertility	IVF	Agonist regimen	11	2475	21	6	9.4	2	Day 3 embryos	1	1	(+)	Clinical pregnancy	1	singleton	NO
3701320006463	30	2	26.5	5.99	7.65	Primary infertility	ICSI	Antagonist regimen	9	1350	28	4	10.2	1	Day 5 embryos	1	0	(+)	Clinical pregnancy	1	singleton	NO
3701320005336	30	3	25.2	5.99	4.49	Primary infertility	ICSI	Agonist regimen	12	1800	21	7	6.2	2	Day 3 embryos	0	2	(-)	Not pregnant		Not pregnant	NO
3701320005959	34	1	24.5	5.98	10.88	Primary infertility	IVF	Agonist regimen	13	2925	31	10	13.9	2	Day 3 embryos	1	1	(+)	Clinical pregnancy	2	twins	NO
3701320005939	30	3	28.2	5.97	4.61	Secondary infertility	IVF	Agonist regimen	22	3637.5	12	4	10.8	2	Day 3 embryos	0	2	(+)	Not pregnant		Not pregnant	YES
3701320007298	27	2	27.2	5.96	11.03	Primary infertility	IVF	Antagonist regimen	9	2025	31	10	8	2	Day 3 embryos	0	2	(+)	Clinical pregnancy	2	Miscarriage	NO
3701320005696	30	2	28.7	5.95	9.89	Primary infertility	IVF	Agonist regimen	16	3637.5	17	4	11.6	2	Day 3 embryos	0	2	(+)	Clinical pregnancy	2	twins	NO
3701320007403	31	3	27	5.93	3.86	Primary infertility	IVF	Agonist regimen	7	1050	24	10	9.8	2	Day 3 embryos	0	2	(+)	Clinical pregnancy	2	twins	NO
3701320006904	30	3	28.8	5.91	8.09	Primary infertility	ICSI	Agonist regimen	12	2250	33	5	10.3	1	Day 5 embryos	0	1	(+)	Clinical pregnancy	1	Miscarriage	NO
3701320004926	33	4	31.2	5.9	10.44	Primary infertility	ICSI	Antagonist regimen	11	2075	20	10	10.1	2	Day 3 embryos	2	0	(+)	Clinical pregnancy	2	twins	NO
3701320007034	28	2	25.7	5.9	4.03	Primary infertility	IVF	Agonist regimen	11	2175	24	5	9.6	2	Day 3 embryos	1	1	(-)	Not pregnant		Not pregnant	NO
3701320006717	34	6	31.1	5.89	2.65	Primary infertility	IVF	Antagonist regimen	14	2900	16	8	9.1	2	Day 3 embryos	1	1	(-)	Not pregnant		Not pregnant	NO
3701320006717	34	6	31.1	5.89	6.53	Primary infertility	IVF	Antagonist regimen	14	2900	16	8	8.2	2	Day 3 embryos	0	2	(-)	Not pregnant		Not pregnant	NO
3701320006565	32	1	25.1	5.88	12.33	Secondary infertility	ICSI	Agonist regimen	11	1237.5	21	10	9.8	2	Day 3 embryos	1	1	(+)	Clinical pregnancy	1	singleton	NO
3701320005190	26	3	25.5	5.88	6.29	Primary infertility	IVF	Agonist regimen	13	2550	20	4	11	2	Day 3 embryos	0	2	(-)	Not pregnant		Not pregnant	NO
3701320006940	32	1	27.8	5.86	3.25	Secondary infertility	IVF	Agonist regimen	14	1950	11	8	7.2	2	Day 3 embryos	1	1	(+)	Clinical pregnancy	1	Miscarriage	YES
3701320006330	34	4	29.2	5.85	5.96	Secondary infertility	ICSI	Agonist regimen	10	3075	12	6	9.6	2	Day 3 embryos	1	1	(+)	Clinical pregnancy	1	singleton	YES
3701320005639	31	4	26.3	5.85	6.61	Primary infertility	IVF	Agonist regimen	9	1350	20	4	12.4	2	Day 3 embryos	1	1	(+)	Clinical pregnancy		Ectopic pregnancy	NO
3701320005639	30	4	26.2	5.85	6.61	Primary infertility	IVF	Agonist regimen	9	1350	20	4	10.4	2	Day 3 embryos	0	2	(-)	Not pregnant		Not pregnant	NO
3701320006539	23	2	24.8	5.83	14.91	Primary infertility	IVF	Agonist regimen	10	1462.5	20	5	9.9	2	Day 3 embryos	0	2	(-)	Not pregnant		Not pregnant	NO
3701320006539	23	2	24.8	5.83	7.65	Primary infertility	IVF	Agonist regimen	10	1462.5	20	5	10.7	1	Day 5 embryos	0	1	(-)	Not pregnant		Not pregnant	NO
3701320001418	30	1	25.3	5.82	15.93	Secondary infertility	IVF	Agonist regimen	13	3975	12	8	7.1	2	Day 3 embryos	2	0	(+)	Clinical pregnancy	1	singleton	YES
370132000970	32	2	30.8	5.8	4.36	Secondary infertility	IVF	Agonist regimen	13	2925	24	7	8.5	2	Day 3 embryos	1	1	(+)	Clinical pregnancy	1	Miscarriage	NO
370132000970	32	2	30.8	5.8	4.36	Secondary infertility	IVF	Agonist regimen	13	2925	24	7	8.8	2	Day 3 embryos	0	2	(+)	Clinical pregnancy	1	singleton	NO
3701320005779	30	8	30.8	5.8	7.9	Primary infertility	IVF	Agonist regimen	11	1875	28	4	11.2	2	Day 3 embryos	0	2	(+)	Clinical pregnancy	1	singleton	NO
3701320005813	28	3	24.8	5.8	9.6	Primary infertility	ICSI	Agonist regimen	12	2100	27	6	9.9	2	Day 3 embryos	1	1	(+)	Clinical pregnancy	1	singleton	NO
3701320006594	26	1	31.6	5.8	5.7	Secondary infertility	IVF	Antagonist regimen	10	1575	28	10	10.5	2	Day 3 embryos	1	1	(-)	Not pregnant		Not pregnant	NO
3701320002273	31	1	28.2	5.78	15.65	Secondary infertility	ICSI	Agonist regimen	14	2000	38	12	7.9	1	Day 5 embryos	1	0	(+)	Clinical pregnancy	1	singleton	NO
3701320002273	30	1	28.3	5.78	15.65	Secondary infertility	ICSI	Agonist regimen	14	2000	38	12	6.5	2	Day 3 embryos	1	1	(-)	Not pregnant		Not pregnant	NO
3701320002273	29	3	28.2	5.78	15.65	Secondary infertility	ICSI	Agonist regimen	14	2000	38	12	7.8	2	Day 3 embryos	2	0	(+)	Clinical pregnancy	1	Miscarriage	NO
3701320007724	29	3	24.8	5.77	5.93	Secondary infertility	IVF	Antagonist regimen	9	1800	44	4	10	2	Day 3 embryos	1	1	(+)	Clinical pregnancy	1	singleton	NO
3701320005384	21	2	28.9	5.77	11.35	Primary infertility	ICSI	Agonist regimen	11	1650	14	7	9.7	2	Day 3 embryos	1	1	(+)	Clinical pregnancy	2	Miscarriage	YES
3701320006564	24	1	30.9	5.75	18.74	Primary infertility	IVF	Antagonist regimen	8	1200	25	10	12.8	2	Day 3 embryos	1	1	(+)	Clinical pregnancy	1	Miscarriage	NO
3701320006538	33	6	27.1	5.74	3.44	Primary infertility	IVF	Agonist regimen	10	2000	20	4	10.3	2	Day 3 embryos	1	1	(-)	Not pregnant		Not pregnant	NO
3701320006133	29	4	28.5	5.74	7.87	Secondary infertility	IVF	Agonist regimen	16	2550	24	8	12.1	2	Day 3 embryos	1	1	(+)	Clinical pregnancy	1	singleton	NO
3701320006005	31	4	30.4	5.73	3.83	Secondary infertility	IVF	Agonist regimen	12	3600	6	5	7.7	2	Day 3 embryos	0	2	(-)	Not pregnant		Not pregnant	YES
3701320004607	34	4	28.8	5.72	6.88	Secondary infertility	IVF	Agonist regimen	9	2025	25	10	10.4	2	Day 3 embryos	1	1	(+)	Clinical pregnancy	1	Miscarriage	NO
3701320005932	25	5	26.7	5.72	10.48	Primary infertility	IVF	Agonist regimen	11	2025	17	7	6	2	Day 3 embryos	0	2	(-)	Not pregnant		Not pregnant	NO
3701320006513	28	5	25.2	5.7	10.4	Primary infertility	IVF	Agonist regimen	16	2700	6	4	9.5	2	Day 3 embryos	2	0	(+)	Clinical pregnancy	1	singleton	YES
3701320006487	30	4	26	5.69	3.81	Primary infertility	ICSI	Antagonist regimen	8	1500	32	10	7.9	2	Day 3 embryos	1	1	(+)	Clinical pregnancy	2	Miscarriage	NO
3701320007310	31	4	24.8	5.68	15.21	Primary infertility	IVF	Agonist regimen	14	3375	9	4	11.6	2	Day 3 embryos	1	1	(+)	Clinical pregnancy	1	singleton	YES
3701320005679	30	2	26.4	5.68	6.02	Secondary infertility	IVF	Agonist regimen	10	1625	40	6	12.2	2	Day 3 embryos	0	2	(-)	Not pregnant		Not pregnant	NO
3701320005679	30	2	27.3	5.68	6.02	Secondary infertility	IVF	Agonist regimen	10	1625	40	6	12.2	2	Day 3 embryos	0	2	(-)	Not pregnant		Not pregnant	NO
3701320006312	35	6	27.1	5.67	3.21	Primary infertility	IVF	Agonist regimen	11	1987.5	21	10	8.1	2	Day 3 embryos	1	1	(-)	Not pregnant		Not pregnant	NO
3701320006312	35	6	27.1	5.67	9.07	Primary infertility	IVF	Agonist regimen	11	1987.5	21	10	9.3	2	Day 3 embryos	1	1	(+)	Clinical pregnancy	2	twins	NO
3701320004874	27	3	26.8	5.67	4.18	Secondary infertility	IVF	Agonist regimen	9	1000	28	10	10.8	2	Day 3 embryos	1	1	(+)	Not pregnant		Not pregnant	NO
3701320005788	30	1	27.1	5.65	6.12	Primary infertility	IVF	Agonist regimen	14	2100	18	2	14.2	2	Day 3 embryos	0	2	(-)	Not pregnant		Not pregnant	NO
3701320003552	32	3	26.7	5.63	7.48	Secondary infertility	IVF	Agonist regimen	10	2250	14	8	10.7	2	Day 3 embryos	1	1	(+)	Clinical pregnancy	1	singleton	YES
3701320003408	30	3	28.5	5.63	7.82	Secondary infertility	IVF	Agonist regimen	11	3150	24	7	11.4	2	Day 3 embryos	0	2	(+)	Not pregnant		Not pregnant	NO
3701320003373	28	1	30.1	5.63	7.87	Secondary infertility	IVF	Agonist regimen	11	1650	19	12	10	2	Day 3 embryos	1	1	(+)	Clinical pregnancy	2	twins	NO
3701320007739	27	4	26.9	5.63	3.89	Primary infertility	ICSI	Antagonist regimen	9	1875	24	6	10.9	2	Day 3 embryos	1	1	(+)	Clinical pregnancy	1	Miscarriage	NO
3701320005735	26	1	29	5.63	7.88	Primary infertility	IVF	Agonist regimen	11	1650	14	6	9.5	2	Day 3 embryos	0	2	(+)	Clinical pregnancy	1	singleton	YES
3701320005735	25	1	33.9	5.63	6.56	Primary infertility	IVF	Agonist regimen	11	1650	14	6	9.5	2	Day 3 embryos	0	2	(-)	Not pregnant		Not pregnant	YES
3701320005809	31	3	27	5.62	3.92	Secondary infertility	IVF	Agonist regimen	11	3000	23	5	10	2	Day 3 embryos	2	0	(-)	Not pregnant		Not pregnant	NO
3701320007097	31	3	26	5.61	5.55	Primary infertility	IVF	Agonist regimen	11	2475	28	9	9.7	2	Day 3 embryos	1	1	(+)	Clinical pregnancy	1	singleton	NO
3701320007281	30	7	29.3	5.61	7.5	Primary infertility	IVF	Antagonist regimen	10	3000	38	7	7.6	2	Day 3 embryos	0	2	(+)	Clinical pregnancy	2	Miscarriage	NO
3701320006967	29	4	24.6	5.58	5.44	Primary infertility	IVF	Agonist regimen	13	2550	14	6	7.5	2	Day 3 embryos	1	1	(-)	Not pregnant		Not pregnant	YES
3701320006869	25	2	28.7	5.58	14.72	Secondary infertility	ICSI	Agonist regimen	10	1500	25	6	13.6	2	Day 3 embryos	1	1	(+)	Clinical pregnancy	1	Ectopic pregnancy	NO
3701320006278	30	7	30.1	5.57	8.4	Primary infertility	IVF	Agonist regimen	15	2925	12	8	7.6	2	Day 3 embryos	1	1	(+)	Clinical pregnancy	1	Miscarriage	YES
3701320006171	27	2	27	5.54	3.59	Primary infertility	IVF	Agonist regimen	10	750	6	5	8.3	2	Day 3 embryos	0	2	(+)	Clinical pregnancy	1	singleton	YES
3701320006747	31	5	32	5.51	1.41	Primary infertility	IVF	Agonist regimen	20	2850	20	10	6.2	2	Day 3 embryos	1	1	(-)	Not pregnant		Not pregnant	NO
3701320007347	28	2	29	5.51	4.06	Secondary infertility	IVF	Agonist regimen	11	1650	20	5	12	2	Day 3 embryos	0	2	(-)	Not pregnant		Not pregnant	NO
3701320006301	28	3	27.1	5.51	3.81	Secondary infertility	IVF	Agonist regimen	12	2700	16	4	10.5	2	Day 3 embryos	1	1	(+)	Clinical pregnancy	1	singleton	NO
3701320005869	35	2	24.8	5.5	4.04	Secondary infertility	IVF	Agonist regimen	11	2250	14	4	11.4	2	Day 3 embryos	1	1	(+)	Clinical pregnancy	1	singleton	YES
3701320004342	32	2	27	5.5	12.87	Secondary infertility	IVF	Agonist regimen	10	1500	33	10	8.8	2	Day 3 embryos	1	1	(+)	Clinical pregnancy	1	Miscarriage	NO
3701320006530	29	3	27.3	5.49	4.42	Secondary infertility	IVF	Agonist regimen	10	3000	34	10	10	2	Day 3 embryos	1	1	(-)	Not pregnant		Not pregnant	NO
3701320007470	24	2	27.9	5.49	7.79	Secondary infertility	IVF	Antagonist regimen	8	1200	16	7	8.4	2	Day 3 embryos	0	2	(+)	Clinical pregnancy	1	singleton	NO
3701320005599	35	10	27.4	5.48	6.11	Primary infertility	IVF	Agonist regimen	3	450	34	11	6	2	Day 3 embryos	2	0	(+)	Clinical pregnancy	1	singleton	NO
3701320006059	28	3	27.7	5.48	7.6	Primary infertility	IVF	Agonist regimen	10	1537.5	11	7	9.4	1	Day 5 embryos	0	1	(+)	Not pregnant		Not pregnant	YES
3701320006707	23	1	27	5.48	17.67	Secondary infertility	ICSI	Antagonist regimen	9	1550	25	7	9.3	2	Day 3 embryos	0	2	(+)	Clinical pregnancy	1	singleton	NO
3701320006707	23	1	27	5.48	17.67	Secondary infertility	ICSI	Antagonist regimen	9	1550	25	7	9.7	2	Day 3 embryos	0	2	(-)	Not pregnant		Not pregnant	NO
3701320005442	26	3	27.7	5.45	6.98	Primary infertility	ICSI	Agonist regimen	11	1762.5	41	10	9.6	2	Day 3 embryos	1	1	(+)	Clinical pregnancy	2	twins	NO
3701320007089	29	2	25	5.43	9.53	Secondary infertility	IVF	Agonist regimen	9	1350	45	10	7.5	2	Day 3 embryos	1	1	(-)	Not pregnant		Not pregnant	NO
3701320007117	23	2	27.2	5.43	11.88	Primary infertility	IVF	Agonist regimen	12	2700	14	6	9.7	2	Day 3 embryos	1	1	(+)	Clinical pregnancy	1	singleton	YES
3701320001790	33	5	29.4	5.42	3.52	Primary infertility	IVF	Agonist regimen	12	2100	20	11	11.2	2	Day 3 embryos	2	0	(+)	Clinical pregnancy	2	twins	NO
3701320006484	29	3	32.3	5.42	8.78	Primary infertility	IVF	Antagonist regimen	14	2825	32	4	9.6	1	Day 5 embryos	0	1	(+)	Clinical pregnancy	1	singleton	NO
3701320003493	29	2	27.4	5.4	17.26	Primary infertility	ICSI	Agonist regimen	11	1425	49	13	11.3	1	Day 5 embryos	0	1	(-)	Not pregnant		Not pregnant	NO
3701320006792	29	3	32	5.4	4.04	Secondary infertility	IVF	Antagonist regimen	9	1800	13	8	9.6	2	Day 3 embryos	1	1	(+)	Clinical pregnancy	1	singleton	YES
3701320006487	30	4	26	5.39	5.66	Primary infertility	ICSI	Antagonist regimen	8	1500	32	10	10.9	2	Day 3 embryos	1	1	(-)	Not pregnant		Not pregnant	NO
3701320007346	31	2	25.2	5.38	3.44	Secondary infertility	IVF	Agonist regimen	12	2700	10	4	9.2	2	Day 3 embryos	1	1	(+)	Clinical pregnancy	1	singleton	YES
3701320006942	21	3	28.2	5.38	6.58	Secondary infertility	IVF	Agonist regimen	12	1800	40	4	7.6	1	Day 3 embryos	0	1	(-)	Not pregnant		Not pregnant	NO
3701320005803	28	4	28.7	5.37	15.61	Primary infertility	IVF	Agonist regimen	10	1500	31	11	9	2	Day 3 embryos	1	1	(+)	Clinical pregnancy	1	singleton	NO
370132000484	35	3	30.8	5.36	8.54	Primary infertility	IVF	Agonist regimen	12	1580	30	6	10.3	2	Day 3 embryos	0	2	(-)	Not pregnant		Not pregnant	NO
3701320006009	31	1	27	5.36	7.52	Primary infertility	IVF	Agonist regimen	11	3262.5	26	10	10.9	2	Day 3 embryos	1	1	(-)	Not pregnant		Not pregnant	NO
3701320006757	31	5	28.9	5.35	2.79	Primary infertility	IVF	Agonist regimen	11	2287.5	19	8	9.7	2	Day 3 embryos	1	1	(+)	Clinical pregnancy	1	singleton	NO
3701320001293	33	4	25	5.34	8.46	Primary infertility	IVF	Antagonist regimen	8	1500	18	4	10.6	2	Day 3 embryos	1	1	(-)	Not pregnant		Not pregnant	NO
3701320004479	31	1	29.3	5.33	7.18	Secondary infertility	IVF	Agonist regimen	18	2850	20	6	10.5	2	Day 3 embryos	1	1	(+)	Clinical pregnancy	1	Miscarriage	NO
3701320007559	30	2	27.1	5.33	5.77	Secondary infertility	IVF	Agonist regimen	10	2250	40	6	9	2	Day 3 embryos	1	1	(+)	Clinical pregnancy	1	singleton	NO
3701320005753	35	2	26.8	5.32	18.44	Primary infertility	IVF	Agonist regimen	12	2625	16	6	10.4	2	Day 3 embryos	0	2	(-)	Not pregnant		Not pregnant	NO
3701320007519	24	1	26	5.32	10.4	Secondary infertility	IVF	Antagonist regimen	7	1050	35	4	9	2	Day 3 embryos	0	2	(+)	Clinical pregnancy	1	singleton	NO
3701320007377	24	3	28.5	5.32	9.86	Secondary infertility	IVF	Antagonist regimen	9	1500	18	6	12.6	2	Day 3 embryos	0	2	(+)	Clinical pregnancy	1	singleton	NO
3701320005429	29	2	32.8	5.31	7.65	Secondary infertility	IVF	Agonist regimen	12	1650	17	10	8.6	2	Day 3 embryos	1	1	(+)	Clinical pregnancy	1	singleton	NO
3701320005429	28	2	31.8	5.31	7.65	Secondary infertility	IVF	Agonist regimen	12	1650	17	10	9.9	2	Day 3 embryos	1	1	(+)	Clinical pregnancy	1	singleton	NO
3701320005748	21	1	28.4	5.31	6.28	Primary infertility	IVF	Agonist regimen	20	4575	20	6	11.4	2	Day 3 embryos	1	1	(-)	Not pregnant		Not pregnant	NO
3701320006245	32	3	27.1	5.29	6.46	Primary infertility	IVF	Agonist regimen	9	2025	13	4	11.2	2	Day 3 embryos	0	2	(-)	Not pregnant		Not pregnant	YES
3701320005938	28	3	26.9	5.29	4.05	Secondary infertility	IVF	Antagonist regimen	9	1900	18	8	9.5	2	Day 3 embryos	2	0	(+)	Clinical pregnancy	1	singleton	NO
3701320006255	31	5	24.6	5.27	7.37	Primary infertility	ICSI	Agonist regimen	9	1500	27	6	10.7	2	Day 3 embryos	0	2	(+)	Clinical pregnancy	2	twins	NO
3701320005603	34	4	28.2	5.25	5.41	Primary infertility	IVF	Agonist regimen	9	937.5	31	6	11.8	2	Day 3 embryos	0	2	(+)	Clinical pregnancy	2	twins	NO
3701320007192	25	2	27.4	5.25	5.33	Secondary infertility	IVF	Agonist regimen	9	2025	24	4	10.4	2	Day 3 embryos	0	2	(+)	Clinical pregnancy	2	twins	NO
3701320007192	24	2	27.4	5.25	5.33	Secondary infertility	IVF	Agonist regimen	9	2025	24	4	8.7	2	Day 3 embryos	1	1	(+)	Clinical pregnancy	1	Ectopic pregnancy	NO
3701320003939	28	5	26.3	5.23	5.59	Secondary infertility	IVF	Agonist regimen	12	2850	8	4	10.3	1	Day 5 embryos	0	1	(-)	Not pregnant		Not pregnant	YES
3701320003939	28	5	26.3	5.23	5.59	Secondary infertility	IVF	Agonist regimen	12	2850	8	5	10.8	1	Day 5 embryos	0	1	(-)	Not pregnant		Not pregnant	YES
3701320007089	30	3	25	5.22	3.94	Secondary infertility	IVF	Agonist regimen	9	1350	45	10	8.5	2	Day 3 embryos	0	2	(-)	Not pregnant		Not pregnant	NO
3701320005211	28	2	27	5.22	14.77	Secondary infertility	IVF	Agonist regimen	14	2550	10	8	13.2	2	Day 3 embryos	1	1	(-)	Not pregnant		Not pregnant	YES
3701320006595	30	2	27.9	5.2	8.22	Primary infertility	IVF	Agonist regimen	11	2100	22	7	9.5	2	Day 3 embryos	1	1	(+)	Clinical pregnancy	2	twins	NO
3701320007219	22	2	27.1	5.19	4.83	Secondary infertility	IVF	Agonist regimen	12	2550	17	6	8.9	2	Day 3 embryos	0	2	(-)	Not pregnant		Not pregnant	NO
3701320007181	28	2	26.3	5.18	8.24	Primary infertility	IVF	Agonist regimen	14	3200	39	9	8.6	2	Day 3 embryos	2	0	(+)	Clinical pregnancy	2	twins	NO
3701320005949	33	2	27.7	5.16	13.31	Primary infertility	IVF	Antagonist regimen	9	1350	10	6	8.7	2	Day 3 embryos	1	1	(-)	Not pregnant		Not pregnant	YES
3701320006307	31	8	27.7	5.16	7.6	Primary infertility	IVF	Antagonist regimen	10	2100	32	8	8.9	2	Day 3 embryos	1	1	(+)	Not pregnant		Not pregnant	NO
3701320006307	31	8	27.7	5.16	7.6	Primary infertility	IVF	Antagonist regimen	10	2100	32	8	8.9	2	Day 3 embryos	0	2	(-)	Not pregnant		Not pregnant	NO
3701320001698	31	1	25.7	5.16	11.73	Secondary infertility	IVF	Agonist regimen	11	2500	20	5	8.6	1	Day 5 embryos	0	1	(-)	Not pregnant		Not pregnant	NO
3701320005949	31	2	26.9	5.16	13.31	Primary infertility	IVF	Agonist regimen	15	2137.5	2	5	9.1	1	Day 5 embryos	0	1	(-)	Not pregnant		Not pregnant	YES
3701320006307	30	8	27.7	5.16	7.6	Primary infertility	IVF	Antagonist regimen	10	2100	32	8	9.3	2	Day 3 embryos	1	1	(-)	Not pregnant		Not pregnant	NO
3701320007740	29	2	27.4	5.16	4.02	Secondary infertility	IVF	Agonist regimen	15	2887.5	26	5	10.9	2	Day 3 embryos	0	2	(+)	Clinical pregnancy	1	singleton	NO
3701320006907	30	5	31.1	5.15	6.35	Primary infertility	IVF	Antagonist regimen	18	4650	8	5	11.4	2	Day 3 embryos	0	2	(+)	Clinical pregnancy	1	singleton	YES
3701320007034	29	2	25.7	5.15	3.41	Primary infertility	ICSI	Antagonist regimen	9	1550	24	6	8.9	2	Day 3 embryos	1	1	(-)	Not pregnant		Not pregnant	NO
3701320006941	28	2	28.7	5.13	9.27	Primary infertility	IVF	Agonist regimen	13	2812.5	21	4	10.8	2	Day 3 embryos	1	1	(+)	Clinical pregnancy	1	singleton	NO
3701320005390	34	1	25.6	5.12	8.23	Secondary infertility	IVF	Agonist regimen	12	2175	24	10	8.2	2	Day 3 embryos	1	1	(+)	Clinical pregnancy	1	Miscarriage	NO
3701320006479	35	3	30.1	5.11	9.24	Primary infertility	IVF	Antagonist regimen	9	1600	15	4	9.3	2	Day 3 embryos	1	1	(+)	Clinical pregnancy	1	Miscarriage	NO
3701320004860	30	1	25.7	5.11	11.61	Secondary infertility	IVF	Agonist regimen	13	3975	27	6	10.4	2	Day 3 embryos	0	2	(+)	Clinical pregnancy	1	singleton	NO
3701320004860	28	4	25.7	5.11	11.61	Primary infertility	IVF	Agonist regimen	13	3975	27	6	11.8	1	Day 5 embryos	0	1	(+)	Clinical pregnancy	1	singleton	NO
3701320007071	32	3	26.6	5.09	1.49	Primary infertility	ICSI	Agonist regimen	6	1350	3	5	7	1	Day 5 embryos	1	0	(+)	Clinical pregnancy	1	Miscarriage	YES
3701320007511	28	3	28.5	5.09	4.32	Primary infertility	IVF	Agonist regimen	11	2550	27	5	10.4	2	Day 3 embryos	1	1	(-)	Not pregnant		Not pregnant	NO
3701320004939	31	6	27.2	5.08	11.08	Primary infertility	IVF	Agonist regimen	10	1650	20	4	9	2	Day 3 embryos	1	1	(-)	Not pregnant		Not pregnant	NO
3701320004465	25	1	31.1	5.08	11.46	Primary infertility	ICSI	Antagonist regimen	18	1962.5	27	4	10.4	2	Day 3 embryos	0	2	(-)	Not pregnant		Not pregnant	NO
3701320004926	31	3	31.2	5.06	8.76	Primary infertility	ICSI	Antagonist regimen	11	2075	20	10	9.7	2	Day 3 embryos	0	2	(-)	Not pregnant		Not pregnant	NO
3701320004640	30	1	26.5	5.06	7.81	Secondary infertility	IVF	Agonist regimen	16	3975	19	12	10.3	2	Day 3 embryos	1	1	(+)	Clinical pregnancy	1	singleton	NO
3701320004640	30	1	26.5	5.06	7.81	Secondary infertility	IVF	Agonist regimen	16	3975	19	12	1.3	2	Day 3 embryos	1	1	(-)	Not pregnant		Not pregnant	NO
3701320007046	33	1	26.8	5.05	5.5	Secondary infertility	IVF	Agonist regimen	5	375	4	5	6.3	2	Day 3 embryos	1	1	(-)	Not pregnant		Not pregnant	YES
3701320006166	32	2	27.7	5.05	9.24	Secondary infertility	IVF	Agonist regimen	9	1000	10	7	8.3	2	Day 3 embryos	1	1	(+)	Clinical pregnancy	1	singleton	YES
3701320006166	32	2	27.7	5.05	9.24	Secondary infertility	IVF	Agonist regimen	9	1000	10	7	6.4	2	Day 3 embryos	0	2	(+)	Clinical pregnancy	1	Miscarriage	YES
3701320006166	31	2	27.7	5.05	9.24	Secondary infertility	IVF	Agonist regimen	9	1000	10	7	6.2	2	Day 3 embryos	1	1	(-)	Not pregnant		Not pregnant	YES
3701320004000	35	10	29.3	5.02	7.6	Secondary infertility	IVF	Agonist regimen	17	3825	8	4	11.5	1	Day 5 embryos	0	1	(+)	Clinical pregnancy	1	Miscarriage	YES
3701320005868	31	3	28.2	5.02	10.05	Primary infertility	IVF	Agonist regimen	10	2250	21	7	9.9	2	Day 3 embryos	0	2	(-)	Not pregnant		Not pregnant	NO
3701320006942	22	3	27.9	5.02	4.64	Secondary infertility	IVF	Agonist regimen	12	1800	40	4	8.7	1	Day 5 embryos	0	1	(+)	Clinical pregnancy	2	Miscarriage	NO
3701320006217	33	3	30.8	5	8.05	Secondary infertility	IVF	Antagonist regimen	14	3450	26	10	9.7	2	Day 3 embryos	1	1	(-)	Not pregnant		Not pregnant	NO
3701320006217	33	3	30.8	5	8.05	Secondary infertility	IVF	Antagonist regimen	14	3450	26	10	10.7	2	Day 3 embryos	2	0	(-)	Not pregnant		Not pregnant	NO
3701320006658	29	3	25.8	4.99	22.89	Primary infertility	IVF	Agonist regimen	15	3600	60	12	13.3	1	Day 5 embryos	1	0	(+)	Clinical pregnancy	1	Miscarriage	NO
37013400034	28	3	31.9	4.98	6.45	Secondary infertility	IVF	Agonist regimen	7	1225	14	9	9.7	2	Day 3 embryos	2	0	(+)	Clinical pregnancy	2	twins	YES
3701320006902	23	1	26.2	4.98	9.28	Secondary infertility	IVF	Agonist regimen	9	1350	38	8	7.8	2	Day 3 embryos	1	1	(+)	Clinical pregnancy	2	twins	NO
3701320002236	33	3	26	4.97	4.63	Secondary infertility	IVF	Agonist regimen	15	3225	13	7	13.9	2	Day 3 embryos	0	2	(+)	Clinical pregnancy	1	Miscarriage	YES
3701320005599	35	9	27.4	4.93	16.71	Primary infertility	IVF	Agonist regimen	3	450	34	11	8.6	1	Day 5 embryos	1	0	(-)	Not pregnant		Not pregnant	NO
3701320005414	29	5	30.4	4.92	3.94	Primary infertility	IVF	Agonist regimen	12	2400	12	5	11.1	1	Day 5 embryos	0	1	(+)	Clinical pregnancy	1	singleton	YES
3701320005458	33	2	29.7	4.88	13.56	Primary infertility	IVF	Agonist regimen	13	2850	14	5	11	1	Day 5 embryos	0	1	(+)	Clinical pregnancy	1	singleton	YES
3701320006377	29	1	26.8	4.87	4.53	Primary infertility	IVF	Antagonist regimen	9	1350	13	5	12.7	2	Day 3 embryos	0	2	(-)	Not pregnant		Not pregnant	YES
3701320005835	28	3	26.8	4.85	4.59	Primary infertility	ICSI	Agonist regimen	9	1350	23	5	12.5	2	Day 3 embryos	0	2	(-)	Not pregnant		Not pregnant	NO
3701320001628	33	1	26	4.84	6.93	Secondary infertility	IVF	Agonist regimen	11	1312.5	30	7	7.8	2	Day 3 embryos	2	0	(-)	Not pregnant		Not pregnant	NO
3701320001628	32	1	27.3	4.84	6.93	Secondary infertility	IVF	Agonist regimen	9	1475	47	10	8.6	2	Day 3 embryos	1	1	(+)	Clinical pregnancy	1	singleton	NO
3701320006334	30	2	25.2	4.84	2.1	Primary infertility	ICSI	Antagonist regimen	8	1550	23	10	9	2	Day 3 embryos	1	1	(+)	Clinical pregnancy	2	twins	NO
3701320005640	27	1	29.3	4.79	2.27	Secondary infertility	IVF	Agonist regimen	11	3525	31	4	11	2	Day 3 embryos	0	2	(+)	Clinical pregnancy	1	singleton	NO
3701320005640	27	1	29.3	4.79	2.27	Secondary infertility	IVF	Agonist regimen	11	3525	31	4	11.1	1	Day 5 embryos	0	1	(-)	Not pregnant		Not pregnant	NO
3701320007107	28	1	27.8	4.78	7.32	Secondary infertility	IVF	Antagonist regimen	14	2625	27	6	8.1	1	Day 3 embryos	1	0	(-)	Not pregnant		Not pregnant	NO
3701320005446	28	3	26.4	4.77	3.4	Secondary infertility	IVF	Agonist regimen	14	3900	15	4	9.7	2	Day 3 embryos	1	1	(+)	Clinical pregnancy	1	singleton	YES
3701320006691	27	2	26	4.77	6.2	Primary infertility	IVF	Agonist regimen	11	2475	17	4	8.4	2	Day 3 embryos	1	1	(-)	Not pregnant		Not pregnant	NO
3701320006501	27	3	26.9	4.77	5.75	Primary infertility	IVF	Antagonist regimen	8	1512.5	15	6	9.3	2	Day 3 embryos	2	0	(+)	Clinical pregnancy	2	Miscarriage	YES
3701320006291	32	4	27.1	4.71	8.5	Primary infertility	ICSI	Agonist regimen	10	1875	13	4	12.3	2	Day 3 embryos	0	2	(+)	Clinical pregnancy	1	singleton	YES
3701320006291	32	4	27.1	4.71	8.5	Primary infertility	ICSI	Agonist regimen	10	1875	13	4	11.8	2	Day 3 embryos	1	1	(-)	Not pregnant		Not pregnant	YES
3701320005392	28	4	24.8	4.7	8.62	Primary infertility	ICSI	Agonist regimen	10	1500	20	6	7.8	2	Day 3 embryos	0	2	(+)	Clinical pregnancy	1	singleton	NO
3701320006967	29	4	24.6	4.69	8.07	Primary infertility	IVF	Agonist regimen	13	2550	14	6	7.3	2	Day 3 embryos	0	2	(+)	Not pregnant		Not pregnant	YES
3701320005919	31	3	27.5	4.68	4.65	Secondary infertility	IVF	Agonist regimen	8	1200	12	4	10.3	2	Day 3 embryos	0	2	(+)	Clinical pregnancy	1	singleton	YES
3701320005772	30	2	26.3	4.68	3.18	Primary infertility	ICSI	Agonist regimen	9	1350	10	5	8.9	2	Day 3 embryos	0	2	(+)	Not pregnant		Not pregnant	YES
3701320005841	30	4	28	4.66	2.65	Secondary infertility	IVF	Agonist regimen	11	2475	22	10	8.8	2	Day 3 embryos	1	1	(+)	Clinical pregnancy	2	twins	NO
3701320006356	28	2	26.8	4.66	6.88	Primary infertility	IVF	Agonist regimen	9	1350	11	4	10.5	2	Day 3 embryos	2	0	(-)	Not pregnant		Not pregnant	YES
3701320006062	26	1	26.4	4.63	3.76	Primary infertility	IVF	Agonist regimen	10	2475	40	6	10.1	2	Day 3 embryos	0	2	(-)	Not pregnant		Not pregnant	NO
3701320006370	29	3	25.8	4.6	4.2	Primary infertility	IVF	Agonist regimen	10	2400	25	4	10.6	2	Day 3 embryos	0	2	(+)	Clinical pregnancy	1	singleton	NO
3701320006370	28	3	25.8	4.6	4.2	Primary infertility	IVF	Agonist regimen	10	2400	25	4	8.6	2	Day 3 embryos	0	2	(-)	Not pregnant		Not pregnant	NO
3701320005839	24	1	28	4.58	13.09	Secondary infertility	IVF	Agonist regimen	11	2625	45	10	8.8	2	Day 3 embryos	2	0	(+)	Clinical pregnancy	2	Miscarriage	NO
3701320006153	27	4	28.5	4.57	8.81	Primary infertility	IVF	Agonist regimen	10	1650	13	4	10.5	2	Day 3 embryos	0	2	(+)	Clinical pregnancy	1	singleton	YES
3701320005759	33	3	30	4.54	15.96	Secondary infertility	IVF	Agonist regimen	10	2025	25	6	9.8	2	Day 3 embryos	1	1	(+)	Clinical pregnancy	1	singleton	NO
3701320004576	30	2	28	4.53	4.56	Primary infertility	IVF	Agonist regimen	11	2250	16	4	13.2	2	Day 3 embryos	1	1	(-)	Not pregnant		Not pregnant	NO
3701320006014	25	2	28	4.52	2.57	Secondary infertility	IVF	Agonist regimen	12	2400	27	6	11.3	2	Day 3 embryos	0	2	(+)	Clinical pregnancy	1	singleton	NO
3701320007274	33	3	26.6	4.51	13.35	Primary infertility	IVF	Agonist regimen	11	2100	34	8	12.4	2	Day 3 embryos	1	1	(+)	Clinical pregnancy	1	singleton	NO
3701320005799	30	2	31.6	4.49	4.79	Secondary infertility	IVF	Antagonist regimen	9	1350	32	6	9.5	2	Day 3 embryos	0	2	(+)	Clinical pregnancy	1	singleton	NO
3701320006762	27	3	26.3	4.49	7.11	Primary infertility	IVF	Agonist regimen	11	1125	33	6	9.4	2	Day 3 embryos	1	1	(+)	Clinical pregnancy	1	singleton	NO
3701320006985	28	1	31.2	4.48	9.42	Primary infertility	IVF	Agonist regimen	18	3300	26	6	10.6	2	Day 3 embryos	0	2	(-)	Not pregnant		Not pregnant	NO
3701320006272	30	3	25.1	4.45	6.13	Primary infertility	IVF	Agonist regimen	13	1950	24	8	9.3	2	Day 3 embryos	1	1	(+)	Clinical pregnancy	1	singleton	NO
3701320006272	30	3	25	4.45	6.13	Primary infertility	IVF	Agonist regimen	13	1950	24	8	10.5	2	Day 3 embryos	1	1	(-)	Not pregnant		Not pregnant	NO
3701320007089	30	2	25	4.43	6.34	Secondary infertility	IVF	Agonist regimen	9	1350	45	10	7.5	2	Day 3 embryos	1	1	(-)	Not pregnant		Not pregnant	NO
3701320006794	31	5	24.7	4.4	4.03	Primary infertility	IVF	Agonist regimen	10	1950	26	10	10.6	2	Day 3 embryos	1	1	(+)	Clinical pregnancy	1	singleton	NO
3701320007816	29	8	29.4	4.39	9.05	Secondary infertility	IVF	Antagonist regimen	12	2500	36	8	9.2	2	Day 3 embryos	2	0	(+)	Clinical pregnancy	1	singleton	NO
3701320002115	32	3	25.9	4.37	6.87	Secondary infertility	ICSI	Agonist regimen	5	1125	27	12	12.4	2	Day 3 embryos	0	2	(+)	Clinical pregnancy	2	twins	NO
3701320006589	25	1	26	4.31	14.57	Primary infertility	ICSI	Agonist regimen	13	1462.5	21	10	10.4	2	Day 3 embryos	1	1	(+)	Clinical pregnancy	1	singleton	NO
3701320005500	33	5	32.7	4.26	2.63	Primary infertility	IVF	Agonist regimen	15	5175	25	10	16	2	Day 3 embryos	1	1	(-)	Not pregnant		Not pregnant	NO
3701320005500	32	5	32.7	4.26	2.63	Primary infertility	IVF	Agonist regimen	15	5175	25	10	13.2	2	Day 3 embryos	1	1	(-)	Not pregnant		Not pregnant	NO
3701320003358	30	2	26.7	4.2	6.26	Secondary infertility	IVF	Agonist regimen	13	1875	35	8	9.9	2	Day 3 embryos	0	2	(+)	Clinical pregnancy	2	twins	NO
3701320006233	28	1	25.4	4.2	4.2	Secondary infertility	IVF	Agonist regimen	12	1875	37	10	9	2	Day 3 embryos	1	1	(+)	Clinical pregnancy	2	Miscarriage	NO
3701320005527	28	4	32.4	4.2	7.46	Secondary infertility	IVF	Antagonist regimen	10	1725	21	6	8	2	Day 3 embryos	1	1	(+)	Clinical pregnancy	1	Miscarriage	NO
3701320005527	27	4	32.4	4.2	7.46	Secondary infertility	IVF	Agonist regimen	14	2700	13	4	8.3	1	Day 5 embryos	1	0	(+)	Not pregnant		Not pregnant	YES
3701320004538	32	3	26.9	4.19	15.55	Secondary infertility	IVF	Antagonist regimen	8	1200	30	8	9.6	2	Day 3 embryos	0	2	(+)	Clinical pregnancy	1	singleton	NO
3701320007316	28	1	26.9	4.17	2.53	Secondary infertility	IVF	Antagonist regimen	10	1987.5	22	5	8.6	1	Day 3 embryos	0	1	(-)	Not pregnant		Not pregnant	NO
3701320006805	33	2	27.9	4.16	5.28	Secondary infertility	IVF	Agonist regimen	10	1200	18	5	11.9	1	Day 5 embryos	0	1	(+)	Clinical pregnancy	1	singleton	NO
3701320006967	30	4	24.7	4.11	9.65	Primary infertility	IVF	Agonist regimen	13	2550	14	6	10.3	1	Day 5 embryos	0	1	(+)	Clinical pregnancy	1	singleton	YES
3701320006363	31	5	26.2	4.09	4.49	Secondary infertility	IVF	Agonist regimen	10	1425	39	8	9.7	2	Day 3 embryos	0	2	(+)	Clinical pregnancy	2	twins	NO
3701320004017	35	3	26.8	4.01	6.36	Secondary infertility	IVF	Agonist regimen	19	5250	14	7	8.5	2	Day 3 embryos	1	1	(+)	Clinical pregnancy	1	singleton	YES
3701320004830	31	1	26.9	3.98	4.89	Secondary infertility	IVF	Agonist regimen	9	1200	44	10	9.9	2	Day 3 embryos	1	1	(+)	Clinical pregnancy	2	twins	NO
3701320005859	30	1	28.9	3.98	7.77	Primary infertility	IVF	Agonist regimen	11	1500	22	8	9.6	2	Day 3 embryos	1	1	(-)	Not pregnant		Not pregnant	NO
3701320007462	25	3	27.2	3.96	7.3	Primary infertility	IVF	Antagonist regimen	10	1500	29	8	4.9	1	Day 3 embryos	0	1	(+)	Not pregnant		Not pregnant	NO
3701320006312	34	6	27.1	3.92	3.48	Primary infertility	IVF	Agonist regimen	11	1987.5	21	10	9.4	2	Day 3 embryos	1	1	(-)	Not pregnant		Not pregnant	NO
3701320006423	30	6	26.4	3.9	6.67	Primary infertility	IVF	Agonist regimen	10	2025	19	6	7.6	2	Day 3 embryos	1	1	(+)	Clinical pregnancy	1	singleton	NO
3701320005157	29	2	29	3.89	9.48	Secondary infertility	ICSI	Agonist regimen	15	4125	45	9	11.2	2	Day 3 embryos	1	1	(+)	Clinical pregnancy	1	Miscarriage	NO
3701320006000	28	2	26.8	3.64	5.58	Primary infertility	IVF	Antagonist regimen	9	1950	22	8	8.6	2	Day 3 embryos	1	1	(-)	Not pregnant		Not pregnant	NO
3701320006000	27	2	26.8	3.64	5.58	Primary infertility	IVF	Agonist regimen	10	2175	19	4	7.9	2	Day 3 embryos	0	2	(-)	Not pregnant		Not pregnant	NO
3701320004407	24	1	25.1	3.57	6.44	Secondary infertility	IVF	Agonist regimen	13	1700	31	4	11	2	Day 3 embryos	1	1	(+)	Not pregnant		Not pregnant	NO
3701320005680	30	4	32	3.56	6.81	Secondary infertility	IVF	Agonist regimen	12	4200	25	8	9.1	2	Day 3 embryos	0	2	(+)	Clinical pregnancy	1	singleton	NO
3701320005680	29	4	32	3.56	6.81	Secondary infertility	IVF	Agonist regimen	12	4200	25	8	9.1	2	Day 3 embryos	1	1	(+)	Clinical pregnancy	1	Miscarriage	NO
3701320004200	32	2	28.8	3.5	12.82	Secondary infertility	IVF	Agonist regimen	10	1950	19	4	13.8	2	Day 3 embryos	1	1	(+)	Clinical pregnancy	2	Miscarriage	NO
3701320005655	23	3	31.3	3.49	5.57	Primary infertility	ICSI	Agonist regimen	9	1275	5	5	11.2	2	Day 3 embryos	1	1	(+)	Clinical pregnancy	2	Miscarriage	YES
3701320006436	27	4	28.9	3.34	1.01	Primary infertility	IVF	Antagonist regimen	11	2475	10	5	10.1	2	Day 3 embryos	0	2	(+)	Clinical pregnancy	2	twins	YES
3701320005823	22	2	25.4	3.24	14.79	Primary infertility	IVF	Antagonist regimen	8	1800	49	6	7.8	2	Day 3 embryos	1	1	(+)	Clinical pregnancy	2	twins	NO
3701320001810	34	9	26.8	1.36	2.02	Primary infertility	IVF	Agonist regimen	11	4950	6	5	10.7	1	Day 5 embryos	0	1	(+)	Clinical pregnancy	1	singleton	YES
3701320006319	31	2	27.8	1.09	1.37	Primary infertility	IVF	Agonist regimen	11	2200	32	8	11.2	2	Day 3 embryos	1	1	(+)	Clinical pregnancy	1	singleton	NO
3701320006231	31	2	25.6	0.41	0.12	Primary infertility	IVF	Agonist regimen	13	4200	8	6	11.8	2	Day 3 embryos	1	1	(+)	Not pregnant		Not pregnant	YES
